# Supplementary material for: One’s trash is someone else’s treasure: sequence read archives from Lepidoptera genomes provide material for genome reconstruction of their endosymbionts
Source: BMC Microbiol. 2022 Aug 30;22:209. doi: 10.1186/s12866-022-02602-1 (PMC9426245; doi:10.1186/s12866-022-02602-1)
Supplement: Supplementary file 1 — Additional file 1. [file 12866_2022_2602_MOESM1_ESM.xlsx]

## Sheet: Wolbachia
Reference Number	SRA Accession	Tissue Type	Total Raw Reads	Number of Reads Identified by Kraken2 as belonging to: (Kraken Classification)
				Lepidoptera (O)		Coleoptera (O)		Hymenoptera (O)		Diptera (O)		Hemiptera (O)		Blattodea (O)		Orthoptera (O)		Siphonaptera (O)		Trichoptera (O)		Hexanauplia (C)		Arachnida (C)		Collembola (C)		Diplopoda (C)		Nematoda (P)		Platyhelminthes (P)		Chlorophyta (P)		Streptophyta (P)
1	SRR6727426	whole insect	133291678	3625227	0.0271977	13242	9.9346e-05	7962	5.97337e-05	6730	5.04908e-05	3042	2.28221e-05																							14658	0.000109969
2	SAMN08712583	whole insect	1412849550	125516463	0.0888392	50980	3.60831e-05	1909890	0.0013518	53823	3.80954e-05	17990	1.27331e-05									3409	2.41285e-06	6072	4.2977e-06			1313	9.29328e-07	10841	7.67315e-06	7564	5.35372e-06			12272095	0.00868606
3	SRR8109452	whole body	108249622	48702162	0.449906	1035	9.56123e-06	1251	1.15566e-05	79507	0.000734478																									35426	0.000327262
4	SRR8109455	whole body	103108870	49865972	0.483624					24848	0.000240988																									27823	0.000269841
5	SRR8386696	whole insect	35892896	992455	0.0276505																															1106	3.08139e-05
6	SRR8386698	whole insect	23606336	645366	0.0273387																															1148	4.8631e-05
7	SRR8386699	whole insect	24738362	683971	0.0276482
8	SRR8386700	whole insect	32568508	896998	0.0275419																															1289	3.95781e-05
9	SRR8386701	whole insect	5806702	159952	0.0275461
10	SRR8386708	whole insect	18122910	492616	0.0271819																															1612	8.89482e-05
11	SRR8386709	whole insect	14812060	411412	0.0277755																															1060	7.15633e-05
12	SRR8386702	whole insect	15805656	464907	0.029414					2398	0.000151718																									1752	0.000110846
13	SRR8386703	whole insect	15562388	725937	0.0466469					1895	0.000121768																									1795	0.000115342
14	SRR8386704	whole insect	16101310	394718	0.0245147					2080	0.000129182																									1794	0.00011142
15	SRR8386705	whole insect	20707452	681076	0.0328904					2293	0.000110733																									1947	9.40241e-05
16	SRR8386706	whole insect	17072648	456341	0.0267294					1870	0.000109532																									1963	0.000114979
17	SRR8386711	whole insect	15202990	383321	0.0252135					2351	0.000154641																									1725	0.000113465
18	SRR8386712	whole insect	10731320	254636	0.0237283
19	SRR8386713	whole insect	21055280	419326	0.0199155
20	SRR8386714	whole insect	26732032	297077	0.0111131
21	SRR8386715	whole insect	26352052	503460	0.0191052					2479	9.40724e-05																									3472	0.000131754
22	SRR8386716	whole insect	27511278	443203	0.0161099																															2297	8.3493e-05
23	SRR8386717	whole insect	30980588	509004	0.0164298																															1053	3.3989e-05
24	SRR8386718	whole insect	31039438	1123546	0.0361974
25	SRR8386719	whole insect	16938810	420891	0.0248477
26	SAMN03121611	head and thorax	90051340	43492092	0.48297			1084	1.20376e-05																											1315	1.46028e-05
27	SRR5626452	whole body	132746446	7281778	0.0548548	2453	1.84788e-05	3648	2.7481e-05	5731	4.31725e-05	2221	1.67311e-05																							14202	0.000106986
28	SRR7174560	abdomen	21364185	1869434	0.0875032			1927	9.01977e-05	1429	6.68876e-05																									2143	0.000100308
29	SRR6727435	whole insect	103787376	2369878	0.022834	74289	0.000715781	27745	0.000267325	6013	5.79358e-05	6346	6.11442e-05	4422	4.26063e-05					3133	3.01867e-05	3902	3.75961e-05	10685	0.000102951							11353	0.000109387			13017	0.00012542
30	SRR5754050	whole body	8149160	44868	0.00550584	24714	0.00303271	3341	0.000409981	7080	0.000868801																									1407	0.000172656
31	SRR5132392	Whole body	103126590	48942973	0.474591																															2707	2.62493e-05
32	SRR5132393	Whole body	98691560	47899501	0.485345																															50058	0.000507217
33	SRR5132396	Whole body	106180744	41855370	0.39419																															3597	3.38762e-05
34	SRR5132402	Whole body	129407430	62898903	0.486053																															2782	2.1498e-05
35	SRR5132403	Whole body	95025836	46253730	0.486749																															5361	5.64162e-05
36	SRR5132404	Whole body	101207614	48287381	0.477112			2518	2.48796e-05																											6237	6.16258e-05
37	SRR5132409	Whole body	86804564	40308113	0.464355			1147	1.32136e-05																											180029	0.00207396
38	SRR5132419	Whole body	92319892	44546376	0.482522																															4113	4.45516e-05
39	SRR5132426	Whole body	102113390	49503249	0.484787			1145	1.1213e-05	1080	1.05765e-05																									26996	0.000264373
40	SRR5132427	Whole body	104397860	50222936	0.481072			1788	1.71268e-05	1130	1.0824e-05																									5836	5.59015e-05
41	SRR5132432	Whole body	101432902	46898686	0.462362																															2031	2.00231e-05
42	SRR5132433	Whole body	92016694	44140385	0.4797			2350	2.55388e-05																											14171	0.000154005
43	SRR5132437	Whole body	163400966	79099018	0.484079			1336	8.17621e-06																											2774	1.69766e-05
44	SRR5132442	Whole body	95131310	46276261	0.486446																															1831	1.92471e-05
45	SRR4032094	whole body	155994802	12188760	0.0781357	7688	4.92837e-05	19707	0.000126331	19397	0.000124344	5374	3.44499e-05					1968	1.26158e-05			7458	4.78093e-05	4888	3.13344e-05	3823	2.45072e-05			13409	8.5958e-05	21875	0.000140229	1073	6.87843e-06	140754	0.000902299
46	SRR6432897	whole body	270200670	24926863	0.0922532	27238	0.000100807	14016	5.18726e-05	15985	5.91597e-05	6268	2.31976e-05			1376	5.09251e-06					1043	3.86009e-06							2277	8.42707e-06	1025	3.79348e-06			346983	0.00128417
48	SRR1190479	whole adult	98003320	47230026	0.481923
49	SRR7637637	thorax	272222904	131462934	0.482924	4822	1.77134e-05	3831	1.4073e-05	4621	1.69751e-05	3214	1.18065e-05																	2006	7.36896e-06	1591	5.84448e-06			21581	7.92769e-05
50	SRR7637638	thorax	249843964	118878324	0.47581	3632	1.45371e-05	3703	1.48213e-05	3947	1.57979e-05	2692	1.07747e-05									1292	5.17123e-06							2077	8.31319e-06	1517	6.07179e-06			21361	8.54974e-05
51	SRR1190476	whole adult	59540578	12152376	0.204102	1908	3.20454e-05	5428	9.11647e-05	2620	4.40036e-05		0																							19962	0.000335267
52	SRR6679361	thorax	98663512	11704561	0.118631	4353	4.41197e-05	7866	7.97255e-05	4263	4.32075e-05		0											1939	1.96527e-05											12537	0.000127068
53	SRR6023624	whole moth	117873554	41855484	0.355088	2828	2.39918e-05	2518	2.13619e-05	9171	7.78037e-05	1152	9.77318e-06																							23274	0.000197449
54	SRR6505268	whole sample	132961920	46527085	0.349928	1208	9.08531e-06	2940	2.21116e-05	8830	6.641e-05																					2120	1.59444e-05			15605	0.000117364
55	SRR6505269	whole sample	108292812	38285382	0.353536	1874	1.73049e-05	2767	2.55511e-05	8051	7.43447e-05																									11958	0.000110423
56	SRR6505270	whole sample	102661590	32489313	0.31647			1363	1.32766e-05	5606	5.46066e-05																									9295	9.05402e-05
57	SRR6505271	whole sample	89764198	28209448	0.314262					4387	4.88725e-05																									8616	9.59848e-05
58	SRR6505272	whole sample	108697952	34338392	0.315907	1019	9.3746e-06	1331	1.22449e-05	6362	5.85292e-05																									10748	9.88795e-05
59	SRR6505273	whole sample	91058462	28514460	0.313145	1565	1.71868e-05	1558	1.71099e-05	4815	5.28781e-05																									9810	0.000107733
60	SRR6505274	whole sample	107036924	33750246	0.315314			1481	1.38363e-05	5214	4.87122e-05																									10364	9.68264e-05
61	SRR6505276	whole sample	105198308	32557844	0.30949			1577	1.49907e-05	4897	4.65502e-05																									9461	8.99349e-05
62	SRR6505279	whole sample	115237214	39126889	0.339533	1621	1.40666e-05	2227	1.93254e-05	9072	7.87246e-05																									12428	0.000107847
63	SRR6505277	whole sample	113646870	40508452	0.356441	1482	1.30404e-05	2470	2.1734e-05	8000	7.03935e-05																									19976	0.000175773
65	SRR6505227	whole sample	119394742	46863972	0.392513	1150	9.63191e-06	4915	4.1166e-05	3192	2.67348e-05																									6623	5.54715e-05
66	SRR6727411	whole insect	83670608	6134739	0.0733201	9490	0.000113421	35123	0.000419777	8812	0.000105318	24639	0.000294476											10223	0.000122181					2072	2.47638e-05					23404	0.000279716

## Sheet: Spiroplasma
Reference Number	SRA Accession	Tissue Type	Total Raw Reads	Number of Reads Identified by Kraken2 as belonging to: (Kraken Classification)
				Lepidoptera (O)		Coleoptera (O)		Hymenoptera (O)		Diptera (O)		Hemiptera (O)		Thysanoptera (O)		Blattodea (O)		Orthoptera (O)		Siphonaptera (O)		Trichoptera (O)		Plecoptera (O)		Malacostraca (C)		Hexanauplia (C)		Arachnida (C)		Collembola (C)		Merostomata (C)		Nematoda (P)		Platyhelminthes (P)		Chlorophyta (P)		Streptophyta (P)
130	SRR6679362	thorax	159335700	12970527	0.0814038	17092	0.00010727	43221	0.000271257	48137	0.000302111	14789	9.28166e-05	1016	6.37647e-06	2917	1.83073e-05									2187	1.37257e-05	19440	0.000122007	10582	6.64132e-05					29212	0.000183336	37292	0.000234047	2952	1.85269e-05	338800	0.00212633
131	SRR1549529	thoracic muscle	23302678	10596555	0.454736			21340	0.000915775																																0	2797	0.000120029
132	SRR1552228	thoracic muscle	18359340	8266708	0.450273					1023	5.5721e-05																														0	5443	0.00029647
133	SRR1552518	thoracic muscle	81477284	34865839	0.427921	3056	3.75074e-05	12254	0.000150398	5135	6.30237e-05	1117	1.37093e-05															2270	2.78605e-05							3606	4.42577e-05	2954	3.62555e-05		0	38168	0.00046845
134	SRR3103847	thorax	49430828	10342974	0.209241	1386	2.80392e-05			2849	5.76361e-05																														0	5574	0.000112764
135	SRR3102172	thorax	114006486	10029259	0.087971	9722	8.52759e-05	5769	5.06024e-05	3183	2.79195e-05	5076	4.45238e-05																	1059	9.28895e-06					1285	1.12713e-05				0	28926	0.000253722
136	SRR4032023	whole body	93983686	7450149	0.0792707	3723	3.96133e-05	9076	9.657e-05	8575	9.12392e-05	2724	2.89838e-05															4314	4.59016e-05	1852	1.97055e-05	5688	6.05211e-05			7335	7.80455e-05	5776	6.14575e-05		0	76171	0.00081047
137	SRR4032061	whole body	94376284	7820062	0.0828605	4538	4.80841e-05	6022	6.38084e-05	5386	5.70694e-05	1752	1.8564e-05															1919	2.03335e-05	1298	1.37535e-05	7841	8.30823e-05			3037	3.21797e-05	5847	6.19541e-05		0	40462	0.000428731
138	SRR4032069	whole body	129225852	10270712	0.0794788	3101	2.39967e-05	8339	6.45304e-05	11958	9.25357e-05	2214	1.71328e-05															2677	2.07157e-05	3254	2.51807e-05	11535	8.92623e-05			4579	3.54341e-05	3848	2.97773e-05		0	57119	0.000442009
139	SRR4032004	whole body	131735314	10646928	0.0808206	2776	2.10726e-05	6724	5.10417e-05	7027	5.33418e-05	1837	1.39446e-05															2488	1.88864e-05	2979	2.26135e-05	13725	0.000104186			4051	3.07511e-05	3829	2.90659e-05		0	56540	0.000429194
140	SRR6313533	whole body	112298790	11206472	0.0997916	3075	2.73823e-05	121650	0.00108327	2608	2.32238e-05																			1382	1.23065e-05	12104	0.000107784			1606	1.43011e-05	2101	1.8709e-05		0	35707	0.000317964
141	SRR6313540	whole body	117244532	10445271	0.0890896	2671	2.27814e-05	3843	3.27776e-05	2772	2.36429e-05																			1633	1.39282e-05	11548	9.8495e-05			1208	1.03033e-05	2184	1.86277e-05		0	34725	0.000296176
142	SAMN08826815	5x whole body, 1x thorax	836370700	326168288	0.389981	23735	2.83786e-05	265310	0.000317216	61414	7.34292e-05	16293	1.94806e-05	1786	2.13542e-06	3236	3.8691e-06			6669	7.97374e-06					3216	3.84518e-06	15426	1.8444e-05	8454	1.0108e-05			3431	4.10225e-06	28800	3.44345e-05	31552	3.77249e-05	4520	5.4043e-06	919123	0.00109894
143	SRR7162650	adult thorax/abdomen	65776484	20056496	0.304919			2452	3.72778e-05	1223	1.85933e-05																														0	4774	7.25791e-05
144	SRR7162652	adult thorax/abdomen	98014612	12671262	0.129279																															1195	1.21921e-05				0	1169	1.19268e-05
145	SAMN06758611	body	770362670	73234415	0.0950649	80630	0.000104665	323486	0.000419914	279672	0.000363039	115465	0.000149884	4538	5.89073e-06	41941	5.44432e-05	19475	2.52803e-05	5648	7.33161e-06	3099	4.02278e-06	17594	2.28386e-05	31827	4.13143e-05	110013	0.000142807	55146	7.15845e-05	4298	5.57919e-06	10279	1.33431e-05	185577	0.000240896	170699	0.000221583	26786	3.47706e-05	77208857	0.100224
