# Supplementary material for: One’s trash is someone else’s treasure: sequence read archives from Lepidoptera genomes provide material for genome reconstruction of their endosymbionts
Source: BMC Microbiol. 2022 Aug 30;22:209. doi: 10.1186/s12866-022-02602-1 (PMC9426245; doi:10.1186/s12866-022-02602-1)
Supplement: Supplementary file 2 — Additional file 2. [file 12866_2022_2602_MOESM2_ESM.xlsx]

## Sheet: Baiting_stats
			Round 1		Round 2			Round 3
Sample Number	Sample	Total Number of Reads	Reads Baited	% of Total Reads Baited	Reads Baited	% of Total Reads Baited	% Increase in Baited Reads	Reads Baited	% of Total Reads Baited	% Increase in Baited Reads	Notes
1	SRR6727426	133291678	476906	0.00357791	4198260	0.0314968	0.0279189	-	-	-
2	SAMN08712583	1412849550	9033835	0.00639405	50045737	0.0354218	0.0290278	-	-	-
3	SRR8109452	108249622	67955	0.000627762	11412	0.000105423	-0.000522339	-	-	-
4	SRR8109455	103108870	75518	0.00073241	220033	0.00213399	0.00140158	-	-	-
5	SRR8386696	35892896	87715	0.0024438	571262	0.0159157	0.0134719	-	-	-
6	SRR8386698	23606336	137486	0.00582411	138822	0.00588071	5.6595e-05	-	-	-
7	SRR8386699	24738362	147265	0.0059529	146615	0.00592663	-2.6275e-05	-	-	-
8	SRR8386700	32568508	153995	0.00472834	639107	0.0196235	0.0148951	-	-	-
9	SRR8386701	5806702	32236	0.00555152	134480	0.0231594	0.0176079	-	-	-
10	SRR8386708	18122910	93951	0.0051841	1212558	0.0669075	0.0617234	1150788	0.0634991	0.00340839
11	SRR8386709	14812060	81748	0.00551902	697788	0.0471095	0.0415904	-	-	-
12	SRR8386702	15805656	585075	0.0370168	5175941	0.327474	0.290457	4973325	0.314655	0.0128192
13	SRR8386703	15562388	1049366	0.0674296	5153515	0.331152	0.263722	4382951	0.281637	0.0495145
14	SRR8386704	16101310	331935	0.0206154	4991885	0.31003	0.289414	4977181	0.309117	0.000913218
15	SRR8386705	20707452	884557	0.0427168	11233071	0.542465	0.499748	11236709	0.542641	-0.000175686
16	SRR8386706	17072648	428762	0.025114	6617889	0.387631	0.362517	6598135	0.386474	0.00115706
17	SRR8386711	15202990	261722	0.0172152	4804942	0.316052	0.298837	4841773	0.318475	-0.00242262
18	SRR8386712	10731320	121615	0.0113327	675505	0.0629471	0.0516143	740758	0.0690277	-0.00608061
19	SRR8386713	21055280	260671	0.0123803	534612	0.0253909	0.0130106	-	-	-
20	SRR8386714	26732032	282564	0.0105702	470101	0.0175857	0.00701544	-	-	-
21	SRR8386715	26352052	294691	0.0111828	459491	0.0174366	0.00625378	-	-	-
22	SRR8386716	27511278	277562	0.010089	421282	0.0153131	0.00522404	-	-	-
23	SRR8386717	30980588	303252	0.00978845	304889	0.00984129	5.28395e-05	-	-	-
24	SRR8386718	31039438	489720	0.0157773	672755	0.0216742	0.00589685	-	-	-
25	SRR8386719	16938810	238575	0.0140845	690074	0.0407392	0.0266547	-	-	-
26	SAMN03121611	90051340	1982075	0.0220105	3908537	0.0434034	0.0213929	-	-	-
27	SRR5626452	132746446	187383	0.00141159	795872	0.00599543	0.00458384	-	-	-
28	SRR7174560	21364185	29368	0.00137464	104219	0.00487821	0.00350357	-	-	-
29	SRR6727435	103787376	900907	0.00868031	4764314	0.0459046	0.0372242	-	-	-
30	SRR5754050	8149160	5702	0.000699704	2798	0.000343348	-0.000356356	-	-	-
31	SRR5132392	103126590	33126	0.000321217	13502	0.000130926	-0.00019029	-	-	-
32	SRR5132393	98691560	34569	0.000350273	5966	6.0451e-05	-0.000289822	-	-	-
33	SRR5132396	106180744	27949	0.000263221	11251	0.000105961	-0.00015726	-	-	-
34	SRR5132402	129407430	48583	0.000375427	19294	0.000149095	-0.000226332	-	-	-
35	SRR5132403	95025836	31917	0.000335877	6565	6.90865e-05	-0.000266791	-	-	-
36	SRR5132404	101207614	1491450	0.0147365	1487940	0.0147019	-3.46812e-05	-	-	-
37	SRR5132409	86804564	32947	0.000379554	9331	0.000107494	-0.000272059	-	-	-
38	SRR5132419	92319892	25875	0.000280275	11029	0.000119465	-0.00016081	-	-	-
39	SRR5132426	102113390	31050	0.000304074	20403	0.000199807	-0.000104266	-	-	-
40	SRR5132427	104397860	37235	0.000356664	8442	8.08637e-05	-0.000275801	-	-	-
41	SRR5132432	101432902	34238	0.000337543	13168	0.00012982	-0.000207724	-	-	-
42	SRR5132433	92016694	1120931	0.0121818	1113382	0.0120998	-8.20395e-05	-	-	-
43	SRR5132437	163400966	55459	0.000339404	24668	0.000150966	-0.000188438	-	-	-
44	SRR5132442	95131310	33468	0.000351808	13619	0.00014316	-0.000208648	-	-	-
45	SRR4032094	155994802	10348	6.63355e-05	3178	2.03725e-05	-4.59631e-05	-	-	-
46	SRR6432897	270200670	7080562	0.0262048	7097021	0.0262657	6.0914e-05	-	-	-
48	SRR1190479	98003320	1864150	0.0190213	1858946	0.0189682	-5.31002e-05	-	-	-
49	SRR7637637	272222904	1576558	0.00579142	1600030	0.00587765	8.62235e-05	-	-	-
50	SRR7637638	249843964	1834506	0.00734261	1845199	0.00738541	4.27987e-05	-	-	-
51	SRR1190476	59540578	870702	0.0146237	839691	0.0141028	-0.000520838	-	-	-
52	SRR6679361	98663512	65232	0.000661156	1605572	0.0162732	0.0156121	-	-	-
53	SRR6023624	117873554	1487489	0.0126194	1438087	0.0122003	-0.00041911	-	-	-
54	SRR6505268	132961920	1256193	0.00944777	1212263	0.00911737	-0.000330395	-	-	-
55	SRR6505269	108292812	1839187	0.0169835	1803704	0.0166558	-0.000327658	-	-	-
56	SRR6505270	102661590	434783	0.00423511	17711111	0.172519	0.168284	17019113	0.165779	0.00674057
57	SRR6505271	89764198	224194	0.00249759	16608125	0.185019	0.182522	16543292	0.184297	0.000722259
58	SRR6505272	108697952	494266	0.00454715	17794013	0.163701	0.159154	18010093	0.165689	-0.00198789
59	SRR6505273	91058462	1049236	0.0115227	14232390	0.156299	0.144777	14298247	0.157023	-0.000723239
60	SRR6505274	107036924	599440	0.00560031	18384261	0.171756	0.166156	18386531	0.171777	-2.12076e-05
61	SRR6505276	105198308	1422172	0.013519	19862370	0.188809	0.17529	18994762	0.180561	0.00824736
62	SRR6505279	115237214	1520670	0.013196	1489170	0.0129226	-0.000273349	-	-	-
63	SRR6505277	113646870	1392903	0.0122564	1345229	0.0118369	-0.000419492	-	-	-
65	SRR6505227	119394742	5543420	0.0464293	5613244	0.0470142	0.000584816	-	-	-
66	SRR6727411	83670608	165096	0.00197317	1558995	0.0186325	0.0166594	-	-	-

## Sheet: Final Assembly Stats
Sample Number	Sample	Species	Number of Baited Reads	% of Total Reads	Total Assembly Size (bp)	Number of Contigs	Largest Contig (bp)	Shortest Contig (bp)	Average Contig Size (bp)	GC content	N50	N90
1	SRR6727426	Adela reaumurella	4198260	0.0314968	1430488	416	82570	106	3438	34	24234	1362
2	SAMN08712583	Depressaria pastinacella	50045737	0.0354218	1383628	400	70803	99	3459	34	18680	1310
3	SRR8109452	Hyphantria cunea	11412	0.000105423	565590	1423	4156	193	397	33.8	423	236
4	SRR8109455	Hyphantria cunea	220033	0.00213399	990070	1575	13124	108	629	34	776	293
5	SRR8386696	Keiferia lycopersicella	571262	0.0159157	1245755	262	39616	97	4754	34	11474	2744
6	SRR8386698	Keiferia lycopersicella	138822	0.00588071	1242569	154	82901	113	8068	34	27571	4937
7	SRR8386699	Keiferia lycopersicella	146615	0.00592663	1242754	152	87068	108	8176	34	28652	5720
8	SRR8386700	Keiferia lycopersicella	639107	0.0196235	1244288	161	95724	113	7728	34	29368	5262
9	SRR8386701	Keiferia lycopersicella	134480	0.0231594	352386	1361	6978	130	789	34.1	1071	364
10	SRR8386708	Keiferia lycopersicella	1150788	0.0634991	1225371	192	60366	98	6382	34	13718	3537
11	SRR8386709	Keiferia lycopersicella	697788	0.0471095	1230890	282	27616	101	4364	34.1	8600	2343
12	SRR8386702	Phthorimaea operculella	4973325	0.314655	1302459	161	158445	106	8089	33.9	30364	4348
13	SRR8386703	Phthorimaea operculella	4382951	0.281637	1294970	173	158495	104	7485	33.9	29795	4268
14	SRR8386704	Phthorimaea operculella	4977181	0.309117	1288404	163	121287	104	7904	34	32192	4268
15	SRR8386705	Phthorimaea operculella	11236709	0.542641	1284858	135	108128	152	9517	33.9	28709	4409
16	SRR8386706	Phthorimaea operculella	6598135	0.386474	1282883	126	115840	203	10181	33.8	27540	4874
17	SRR8386711	Phthorimaea operculella	4841773	0.318475	1279737	132	118139	127	9694	33.8	25005	4604
18	SRR8386712	Tuta absoluta	740758	0.0690277	1193818	103	70838	282	11590	34.1	20653	6004
19	SRR8386713	Tuta absoluta	534612	0.0253909	1205040	121	125670	92	9959	34	28592	6403
20	SRR8386714	Tuta absoluta	470101	0.0175857	1206235	129	125670	92	9350	34	27.412	6330
21	SRR8386715	Tuta absoluta	459491	0.0174366	1206049	129	125058	92	9349	34	28680	6671
22	SRR8386716	Tuta absoluta	421282	0.0153131	1205768	123	125610	92	9802	34	28676	6403
23	SRR8386717	Tuta absoluta	304889	0.00984129	1207081	126	125646	92	9580	34	28680	6403
24	SRR8386718	Tuta absoluta	672755	0.0216742	1206009	126	125311	92	9571	34	28687	6672
25	SRR8386719	Tuta absoluta	690074	0.0407392	1204746	126	125236	92	9561	34	28598	6403
26	SAMN03121611	Operophtera brumata	3908537	0.0434034	1324477	476	95480	95	2782	34.1	33248	1371
27	SRR5626452	Cameraria ohridella	795872	0.00599543	49228	177	1190	127	278	35.1	254	212
28	SRR7174560	Udranomia orcinus	104219	0.00487821	901230	1704	5504	133	528	35.1	625	269
29	SRR6727435	Micropterix facetella	4764314	0.0459046	1174386	405	26875	93	2899	35.3	7632	1540
30	SRR5754050	Chrysodeixis includens	2798	0.000343348	135873	419	2567	210	324	34.9	283	236
31	SRR5132392	Spodoptera litura	13502	0.000130926	58420	36	16105	141	1622	34.7	5225	773
32	SRR5132393	Spodoptera litura	5966	6.0451e-05	57078	42	14180	178	1359	34.8	1871	481
33	SRR5132396	Spodoptera litura	11251	0.000105961	57725	36	13939	141	1603	34.7	4413	507
34	SRR5132402	Spodoptera litura	19294	0.000149095	59483	34	16123	185	1749	34.9	5210	655
35	SRR5132403	Spodoptera litura	6565	6.90865e-05	56492	38	13862	185	1486	34.8	3813	637
36	SRR5132404	Spodoptera litura	1487940	0.0147019	1221900	174	74687	97	7022	33.9	23760	5939
37	SRR5132409	Spodoptera litura	9331	0.000107494	56599	42	10807	206	1347	35.2	3222	548
38	SRR5132419	Spodoptera litura	11029	0.000119465	54016	59	5221	215	915	34.6	1300	364
39	SRR5132426	Spodoptera litura	20403	0.000199807	55998	45	14619	206	1244	34.7	2607	461
40	SRR5132427	Spodoptera litura	8442	8.08637e-05	57380	40	10945	141	1434	34.5	4001	487
41	SRR5132432	Spodoptera litura	13168	0.00012982	58794	43	12399	141	1367	35.1	2996	451
42	SRR5132433	Spodoptera litura	1113382	0.0120998	1222340	177	47729	97	6905	33.9	22534	5720
43	SRR5132437	Spodoptera litura	24668	0.000150966	60066	40	16116	126	1501	35	5226	465
44	SRR5132442	Spodoptera litura	13619	0.00014316	57989	35	16116	141	1656	34.7	4413	762
45	SRR4032094	Heliconius erato demophoon	3178	2.03725e-05	39759	135	787	206	272	37.9	251	213
46	SRR6432897	Ectropis grisescens	7097021	0.0262657	1411541	357	162692	100	3953	34	33030	1728
48	SRR1190479	Pararge aegeria	1858946	0.0189682	1268867	140	114327	97	9063	33.9	24937	6677
49	SRR7637637	Pararge aegeria	1600030	0.00587765	1275639	153	112082	106	8337	34	24937	6447
50	SRR7637638	Pararge aegeria	1845199	0.00738541	1269589	142	121558	106	8940	33.9	21728	6839
51	SRR1190476	Polygonia c-album	839691	0.0141028	1417124	507	82575	92	2795	34	16752	1008
52	SRR6679361	Parnassius apollo	1605572	0.0162732	227695	125	12487	207	1821	34.3	2587	929
53	SRR6023624	Plutella australiana	1438087	0.0122003	1238245	187	55986	92	6621	34	27258	4864
54	SRR6505268	Plutella australiana	1212263	0.00911737	1244134	194	55985	92	6413	33.9	24687	4659
55	SRR6505269	Plutella australiana	1803704	0.0166558	1238796	193	55986	92	6418	33.9	24686	4862
56	SRR6505270	Plutella australiana	17019113	0.165779	1204820	82	115521	154	14692	34	28586	6821
57	SRR6505271	Plutella australiana	16543292	0.184297	1247532	116	115554	127	10754	34.1	25778	5805
58	SRR6505272	Plutella australiana	18010093	0.165689	1209036	101	115461	92	11970	34	33281	6448
59	SRR6505273	Plutella australiana	14298247	0.157023	1288682	143	157868	92	9011	34.1	44788	5982
60	SRR6505274	Plutella australiana	18386531	0.171777	1274093	144	128542	92	8847	34	34788	5982
61	SRR6505276	Plutella australiana	18994762	0.180561	1232510	94	157909	92	13111	34	47402	7724
62	SRR6505279	Plutella australiana	1489170	0.0129226	1185932	157	55932	92	7547	34	25119	6096
63	SRR6505277	Plutella australiana	1345229	0.0118369	1238565	191	67443	92	6484	34	27258	4859
65	SRR6505227	Plutella xylostella	5613244	0.0470142	1192415	223	61836	103	5347	33.9	14984	3171
66	SRR6727411	Tineola bisselliella	1558995	0.0186325	15793	18	2076	207	877	37.9	1467	295

## Sheet: Final BUSCO Stats
Sample Number	Sample	Species	Genome Size (GB)	Complete	Complete and Single-copy	Complete and Duplicated	Fragmented	Missing	Total Searched
1	SRR6727426	Adela reaumurella	1.43049	130	130	0	2	16	148
2	SAMN08712583	Depressaria pastinacella	1.38363	129	126	3	3	16	148
3	SRR8109452	Hyphantria cunea	0.56559	4	4	0	0	144	148
4	SRR8109455	Hyphantria cunea	0.99007	22	22	0	12	114	148
5	SRR8386696	Keiferia lycopersicella	1.24575	120	120	0	5	23	148
6	SRR8386698	Keiferia lycopersicella	1.24257	129	129	0	2	17	148
7	SRR8386699	Keiferia lycopersicella	1.24275	130	130	0	2	16	148
8	SRR8386700	Keiferia lycopersicella	1.24429	128	128	0	2	18	148
9	SRR8386701	Keiferia lycopersicella	0.352386	33	33	0	14	101	148
10	SRR8386708	Keiferia lycopersicella	1.22537	121	121	0	5	22	148
11	SRR8386709	Keiferia lycopersicella	1.23089	118	118	0	6	24	148
12	SRR8386702	Phthorimaea operculella	1.30246	128	128	0	2	18	148
13	SRR8386703	Phthorimaea operculella	1.29497	128	128	0	2	18	148
14	SRR8386704	Phthorimaea operculella	1.2884	129	129	0	2	17	148
15	SRR8386705	Phthorimaea operculella	1.28486	128	128	0	2	18	148
16	SRR8386706	Phthorimaea operculella	1.28288	129	129	0	2	17	148
17	SRR8386711	Phthorimaea operculella	1.27974	128	128	0	2	18	148
18	SRR8386712	Tuta absoluta	1.19382	128	128	0	2	18	148
19	SRR8386713	Tuta absoluta	1.20504	129	129	0	2	17	148
20	SRR8386714	Tuta absoluta	1.20623	129	129	0	2	17	148
21	SRR8386715	Tuta absoluta	1.20605	129	129	0	2	17	148
22	SRR8386716	Tuta absoluta	1.20577	129	129	0	2	17	148
23	SRR8386717	Tuta absoluta	1.20708	129	129	0	2	17	148
24	SRR8386718	Tuta absoluta	1.20601	129	129	0	2	17	148
25	SRR8386719	Tuta absoluta	1.20475	129	129	0	2	17	148
26	SAMN03121611	Operophtera brumata	1.32448	129	129	0	1	18	148
27	SRR5626452	Cameraria ohridella	0.049228	0	0	0	0	148	148
28	SRR7174560	Udranomia orcinus	0.90123	6	6	0	13	129	148
29	SRR6727435	Micropterix facetella	1.17439	131	131	0	2	15	148
30	SRR5754050	Chrysodeixis includens	0.135873	0	0	0	0	148	148
31	SRR5132392	Spodoptera litura	0.05842	0	0	0	0	148	148
32	SRR5132393	Spodoptera litura	0.057078	0	0	0	0	148	148
33	SRR5132396	Spodoptera litura	0.057725	0	0	0	0	148	148
34	SRR5132402	Spodoptera litura	0.059483	0	0	0	0	148	148
35	SRR5132403	Spodoptera litura	0.056492	0	0	0	0	148	148
36	SRR5132404	Spodoptera litura	1.2219	129	129	0	2	17	148
37	SRR5132409	Spodoptera litura	0.056599	0	0	0	0	148	148
38	SRR5132419	Spodoptera litura	0.054016	0	0	0	0	148	148
39	SRR5132426	Spodoptera litura	0.055998	0	0	0	0	148	148
40	SRR5132427	Spodoptera litura	0.05738	0	0	0	0	148	148
41	SRR5132432	Spodoptera litura	0.058794	0	0	0	0	148	148
42	SRR5132433	Spodoptera litura	1.22234	129	129	0	2	17	148
43	SRR5132437	Spodoptera litura	0.060066	0	0	0	0	148	148
44	SRR5132442	Spodoptera litura	0.057989	0	0	0	0	148	148
45	SRR4032094	Heliconius erato demophoon	0.039759	0	0	0	0	148	148
46	SRR6432897	Ectropis grisescens	1.41154	129	129	0	2	17	148
48	SRR1190479	Pararge aegeria	1.26887	129	129	0	2	17	148
49	SRR7637637	Pararge aegeria	1.27564	130	130	0	2	16	148
50	SRR7637638	Pararge aegeria	1.26959	129	129	0	2	17	148
51	SRR1190476	Polygonia c-album	1.41712	128	128	0	1	19	148
52	SRR6679361	Parnassius apollo	0.227695	4	4	0	5	139	148
53	SRR6023624	Plutella australiana	1.23825	129	129	0	2	17	148
54	SRR6505268	Plutella australiana	1.24413	129	127	2	2	17	148
55	SRR6505269	Plutella australiana	1.2388	129	129	0	2	17	148
56	SRR6505270	Plutella australiana	1.20482	129	129	0	2	17	148
57	SRR6505271	Plutella australiana	1.24753	129	129	0	2	17	148
58	SRR6505272	Plutella australiana	1.20904	129	129	0	2	17	148
59	SRR6505273	Plutella australiana	1.28868	129	129	0	2	17	148
60	SRR6505274	Plutella australiana	1.27409	129	129	0	2	17	148
61	SRR6505276	Plutella australiana	1.23251	129	129	0	2	17	148
62	SRR6505279	Plutella australiana	1.18593	129	129	0	2	17	148
63	SRR6505277	Plutella australiana	1.23856	129	129	0	2	17	148
65	SRR6505227	Plutella xylostella	1.19242	127	127	0	3	18	148
66	SRR6727411	Tineola bisselliella	0.015793	0	0	0	0	148	148

## Sheet: MLST_wsp
Sample Number	Sample	CoxA	fbpa	ftsz	gatB	hcpa	wsp
1	SRR6727426		X	X	X	X	X	X = Present in sequence alignment
2	SAMN08712583	X	X	X	X		X
3	SRR8109452					X
4	SRR8109455	X	X	X	X
5	SRR8386696	X	X	X	X	X
6	SRR8386698	X	X	X	X	X
7	SRR8386699	X	X	X	X	X
8	SRR8386700	X	X	X	X	X
9	SRR8386701	X	X	X	X	X
10	SRR8386708	X	X	X	X	X
11	SRR8386709	X	X	X	X	X
12	SRR8386702	X	X	X	X	X
13	SRR8386703	X	X	X	X	X
14	SRR8386704	X	X	X	X	X
15	SRR8386705	X	X	X	X	X
16	SRR8386706	X	X	X	X	X
17	SRR8386711	X
18	SRR8386712		X	X	X	X
19	SRR8386713	X	X	X	X	X
20	SRR8386714	X	X	X	X	X
21	SRR8386715	X	X	X	X	X
22	SRR8386716	X	X	X	X	X
23	SRR8386717	X	X	X	X	X
24	SRR8386718
25	SRR8386719	X	X	X	X	X
26	SAMN03121611	X
27	SRR5626452
28	SRR7174560	X	X	X	X	X	X
29	SRR6727435	X	X	X	X	X	X
30	SRR5754050
31	SRR5132392
32	SRR5132393
33	SRR5132396
34	SRR5132402
35	SRR5132403
36	SRR5132404
37	SRR5132409
38	SRR5132419
39	SRR5132426
40	SRR5132427
41	SRR5132432
42	SRR5132433	X	X	X	X	X
43	SRR5132437
44	SRR5132442
45	SRR4032094					X
46	SRR6432897	X	X	X	X	X
48	SRR1190479	X	X	X	X	X
49	SRR7637637	X	X		X	X	X
50	SRR7637638	X	X	X	X	X
51	SRR1190476	X	X	X	X	X
52	SRR6679361		X
53	SRR6023624	X	X	X	X	X
54	SRR6505268	X	X	X	X	X
55	SRR6505269	X	X	X	X	X
56	SRR6505270	X	X	X	X	X
57	SRR6505271	X	X	X	X	X
58	SRR6505272	X	X	X	X	X
59	SRR6505273	X	X	X	X	X
60	SRR6505274	X		X	X	X
61	SRR6505276	X	X	X	X	X
62	SRR6505279	X	X	X	X	X
63	SRR6505277	X	X	X	X	X
65	SRR6505227	X	X	X	X	X
66	SRR6727411
