# Supplementary material for: One’s trash is someone else’s treasure: sequence read archives from Lepidoptera genomes provide material for genome reconstruction of their endosymbionts
Source: BMC Microbiol. 2022 Aug 30;22:209. doi: 10.1186/s12866-022-02602-1 (PMC9426245; doi:10.1186/s12866-022-02602-1)
Supplement: Supplementary file 3 — Additional file 3. [file 12866_2022_2602_MOESM3_ESM.xlsx]

## Sheet: List
	Wolbachia Reference Genomes
Sample Number	Strain	Accession	Host	Host classification	Supergroup
67	wPip	GCF_000073005.1	Culex quinquefasciatus	Diptera	B
68	wMel	GCF_000008025.1	Drosophila melanogaster	Diptera	A
69	wNo	GCF_000376585.1	Drosophila simulans	Diptera	B
70	wRi	GCF_000022285.1	Drosophila simulans Riverside	Diptera	A
71	wVol	GCF_000530755.1	Onchocerca volvulus	Nematoda	C
72	wCle	GCF_000829315.1	Cimex lectularius	Hemiptera	F
73	wTpre	GCF_001439985.1	Trichogramma pretiosum	Hymenoptera	B
74	wBol1-b	GCF_000333775.1	Hypolimnas bolina	Lepidoptera	B
75	wCon	GCF_003344345.1	Cylisticus convexus	Isopoda	B
76	wOo	GCF_000306885.1	Onchocera ochengi	Nematoda	C
77	wHa	GCF_000376605.1	Drosophila simulans	Diptera	A
78	wAu	GCF_000953315.1	Drosophila simulans	Diptera	A
79	wVitB	GCF_000204545.1	Nasonia vitripennis	Hymenoptera	B
80	wWb	GCF_002204235.2	Wuchereria bancrofti	Nematoda	D
81	wUni	GCF_000174095.1	Muscidifurax uniraptor	Hymenoptera	A
82	wAna	GCF_000167475.1	Drosophila ananassae	Diptera	A
83	wstri	GCF_007115015.1	Laodelphax striatellus	Hemiptera	B
84	wBm	GCF_000008385.1	Brugia malayi	Nematoda	D
85	wMelPop	GCF_000475015.1	Drosophila melanogaster	Diptera	A
86	wAlb-B	GCF_004171285.1	Aedes albopictus	Diptera	B
87	wlrr	GCF_009732755.1	Haematobia irritans	Diptera	A
	Spiroplasma Reference Genomes
Sample Number	Name	Accession	Host	Host Classification	Clade
107	Spiroplasma sp. TU-14	GCF_001792795.1	arthropod		II
108	Spiroplasma sp. NBRC 100390	GCF_001886495.1	arthropod		II
109	Spiroplasma sp. ChiS	GCF_002968355.1	arthropod		II
128	Spiroplasma sp. WSS	GCA_005795965.1	Cephus cinctus	Hymenoptera	III
88	Spiroplasma sp. TIUS-1	GCF_010365785.1	arthropod		I
89	Spiroplasma sp. BIUS-1	GCF_010365805.1	arthropod		I
110	Spiroplasma melliferum	GCF_002868295.1	bees	Hymenoptera	II
111	Spiroplasma melliferum	GCF_005222125.1	bees	Hymenoptera	II
112	Spiroplasma melliferum IPMB4A	GCF_000328865.1	bees	Hymenoptera	II
113	Spiroplasma melliferum KC3	GCF_000236085.2	bees	Hymenoptera	II
114	Spiroplasma mirum ATCC 29335	GCF_000517365.1	rabbit tick	Arachnida	II
115	Spiroplasma mirum ATCC 29335	GCF_000565195.1	rabbit tick	Arachnida	II
116	Spiroplasma eriocheiris	GCF_001029265.1	fresh water crab	Decapoda	II
117	Spiroplasma eriocheiris CCTCC M 207170	GCF_002028345.1	fresh water crab	Decapoda	II
90	Spiroplasma monobiae	GCF_002865545.1	Monobia quadridens wasp	Hymenoptera	I
91	Spiroplasma apis	GCF_000500935.1	bees	Hymenoptera	I
92	Spiroplasma sabaudiense	GCF_000565215.1	mosquitoes	Diptera	I
93	Spiroplasma culicicola	GCF_000565175.1	mosquitoes	Diptera	I
118	Spiroplasma syrphidicola	GCF_000400955.1	diptera	Diptera	II
119	Spiroplasma chrysopicola	GCF_000400935.1	diptera	Diptera	II
94	Spiroplasma diminutum	GCF_000439455.1	mosquitoes	Diptera	I
95	Spiroplasma taiwanense	GCF_000439435.1	mosquitoes	Diptera	I
120	Spiroplasma kunkelii	GCF_001274875.1	leafhopper/plant pathogen	Hemiptera	II
96	Spiroplaama clarkii	GCF_002795265.1	coleoptera	Coleoptera	I
97	Spiroplaama clarkii	GCF_002163565.1	coleoptera	Coleoptera	I
98	Spiroplasma turonicum	GCF_001513715.1	horse fy	Diptera	I
99	Spiroplasma turonicum	GCF_001262715.1	horse fly	Diptera	I
121	Spiroplasma poulsonii	GCF_009866525.1	Drosophila	Diptera	II
122	Spiroplasma poulsonii	GCF_003124105.1	Drosophila	Diptera	II
123	Spiroplasma poulsonii	GCF_000820525.2	Drosophila	Diptera	II
124	Spiroplasma poulsonii	GCF_003124115.1	Drosophila	Diptera	II
125	Spiroplasma poulsonii	GCF_003989055.1	Drosophila	Diptera	II
100	Spiroplasma alleghenense	GCF_003363775.1	Panorpa helena scorpionFly	Mecoptera	I
129	Spiroplasma endosymbiont of Danaus chrysippus	GCF_902809815.1	Danaus chrysippus	Lepidoptera	III
101	Spiroplasma tabanidicola	GCF_009730595.1	Tabanus sp. Fly	Diptera	I
102	Spiroplasma gladiatoris	GCF_004379335.1	Tabanus sp. Fly	Diptera	I
126	Spiroplasma endosymbiont of Megaselia nigra	GCF_003987485.1	Megaselia nigra fly	Diptera	II
103	Spiroplasma corruscae	GCF_002237575.1	Ellychnia corrusca beetle	Coleoptera	I
104	Spiroplasma helicoides	GCF_001715535.1	Tabanus abactor horsefly	Diptera	I
105	Spiroplasma cantharicola	GCF_001281045.1	Soldier beetle	Coleoptera	I
106	Spiroplasma litorale	GCF_001267155.1	Tabanus nigrovittatus horsefly	Diptera	I
127	Spiroplasma atrichopogonis	GCF_001029245.1	Atrichopogon sp. midge	Diptera	II
	MLST reference genes extracted from:
	Reference strain name	Accession	Wolbachia supergroup
	wBm	CP034333	D
	wNo	CP003883	B
	wPel	AM999887	B
	wHa	CP003884	A
	wAu	LK055284	A
	wMelPop	CP046925	A
	wRi	CP001391	A
	wIrr	CP037426	A
	wClec-F	DQ842386-DQ842423-DQ842349-DQ842311-DQ842275-DQ842459	F
	wVit	DQ842408-DQ842445-DQ842371-DQ842333-DQ842297-DQ842480	B
	wStri	MF446903-MF446899-MF446891-MF446895-MF446887-MF446907	B
	wBol1	MG920140-MG920124-MG920092-MG920108-MG920077-MG934359	B

## Sheet: MLST genes
Accession	Reference strain name	CoxA	fbpa	ftsz	gatB	hcpa	wsp
CP034333	wBm	X	X	X	X	X	X		X = present in the alignment
CP003883	wNo	X	X	X	X	X
AM999887	wPel	X	X	X	X	X
CP003884	wHa	X	X	X	X	X	X
LK055284	wAu	X	X	X	X	X	X
CP046925	wMelPop	X	X	X	X	X	X
CP001391	wRi	X	X	X	X	X	X
CP037426	wIrr	X	X	X	X	X	X
DQ842386-DQ842423-DQ842349-DQ842311-DQ842275-DQ842459	wClec-F	X	X	X	X	X	X
DQ842408-DQ842445-DQ842371-DQ842333-DQ842297-DQ842480	wVit	X	X	X	X	X	X
MF446903-MF446899-MF446891-MF446895-MF446887-MF446907	wStri	X	X	X	X	X	X
MG920140-MG920124-MG920092-MG920108-MG920077-MG934359	wBol1	X	X	X	X	X	X

## Sheet: BUSCO results
Sample Number	Sample	Strain/Species	Complete	Complete + Single Copy	Complete + Duplicated	Fragmented	Missing	Total Searched	Clade/Supergroup
67	GCF_000073005.1	wPip	129	129	0	2	17	148	B
68	GCF_000008025.1	wMel	129	129	0	3	16	148	A
69	GCF_000376585.1	wNo	129	129	0	3	16	148	B
70	GCF_000022285.1	wRi	129	129	0	3	16	148	A
71	GCF_000530755.1	wVol	115	115	0	3	30	148	F
72	GCF_000829315.1	wCle	125	125	0	7	16	148	F
73	GCF_001439985.1	wTpre	127	127	0	3	18	148	B
74	GCF_000333775.1	wBol1-b	128	128	0	3	17	148	B
75	GCF_003344345.1	wCon	117	108	9	7	24	148	B
76	GCF_000306885.1	wOo	116	116	0	3	29	148	F
77	GCF_000376605.1	wHa	130	130	0	2	16	148	A
78	GCF_000953315.1	wAu	129	129	0	2	17	148	A
79	GCF_000204545.1	wVitB	126	126	0	3	19	148	B
80	GCF_002204235.2	wWb	121	121	0	2	25	148	D
81	GCF_000174095.1	wUni	75	75	0	5	68	148	A
82	GCF_000167475.1	wAna	84	82	2	10	54	148	A
83	GCF_007115015.1	wstri	129	129	0	2	17	148	B
84	GCF_000008385.1	wBm	125	125	0	1	22	148	D
85	GCF_000475015.1	wMelPop	129	129	0	3	16	148	A
86	GCF_004171285.1	wAlb-B	129	128	1	3	16	148	B
87	GCF_009732755.1	wlrr	130	130	0	2	16	148	A
107	GCF_001792795.1	Spiroplasma sp. TU-14	56	56	0	29	63	148	II
108	GCF_001886495.1	Spiroplasma sp. NBRC 100390	56	56	0	29	63	148	II
109	GCF_002968355.1	Spiroplasma sp. ChiS	55	55	0	28	65	148	II
128	GCA_005795965.1	Spiroplasma sp. WSS	30	30	0	33	85	148	III
88	GCF_010365785.1	Spiroplasma sp. TIUS-1	49	49	0	30	69	148	I
89	GCF_010365805.1	Spiroplasma sp. BIUS-1	56	56	0	36	56	148	I
110	GCF_002868295.1	Spiroplasma melliferum	55	55	0	28	65	148	II
111	GCF_005222125.1	Spiroplasma melliferum	54	54	0	28	66	148	II
112	GCF_000328865.1	Spiroplasma melliferum IPMB4A	54	54	0	27	67	148	II
113	GCF_000236085.2	Spiroplasma melliferum KC3	55	55	0	27	66	148	II
114	GCF_000517365.1	Spiroplasma mirum ATCC 29335	62	62	0	29	57	148	II
115	GCF_000565195.1	Spiroplasma mirum ATCC 29335	61	61	0	30	57	148	II
116	GCF_001029265.1	Spiroplasma eriocheiris	65	65	0	32	51	148	II
117	GCF_002028345.1	Spiroplasma eriocheiris CCTCC M 207170	64	64	0	32	52	148	II
90	GCF_002865545.1	Spiroplasma monobiae	56	56	0	35	57	148	I
91	GCF_000500935.1	Spiroplasma apis	59	59	0	28	61	148	I
92	GCF_000565215.1	Spiroplasma sabaudiense	53	53	0	35	60	148	I
93	GCF_000565175.1	Spiroplasma culicicola	54	54	0	35	59	148	I
118	GCF_000400955.1	Spiroplasma syrphidicola	58	58	0	34	56	148	II
119	GCF_000400935.1	Spiroplasma chrysopicola	59	59	0	34	55	148	II
94	GCF_000439455.1	Spiroplasma diminutum	56	56	0	33	59	148	I
95	GCF_000439435.1	Spiroplasma taiwanense	56	56	0	31	61	148	I
120	GCF_001274875.1	Spiroplasma kunkelii	56	56	0	30	62	148	II
96	GCF_002795265.1	Spiroplaama clarkii	49	49	0	38	61	148	I
97	GCF_002163565.1	Spiroplaama clarkii	35	35	0	41	72	148	I
98	GCF_001513715.1	Spiroplasma turonicum	57	57	0	34	57	148	I
99	GCF_001262715.1	Spiroplasma turonicum	57	57	0	34	57	148	I
121	GCF_009866525.1	Spiroplasma poulsonii	54	54	0	30	64	148	II
122	GCF_003124105.1	Spiroplasma poulsonii	52	52	0	33	63	148	II
123	GCF_000820525.2	Spiroplasma poulsonii	55	55	0	30	63	148	II
124	GCF_003124115.1	Spiroplasma poulsonii	55	55	0	60	63	148	II
125	GCF_003989055.1	Spiroplasma poulsonii	54	54	0	32	62	148	II
100	GCF_003363775.1	Spiroplasma alleghenense	53	53	0	33	62	148	I
129	GCF_902809815.1	Spiroplasma endosymbiont of Danaus chrysippus	45	45	0	33	70	148	III
101	GCF_009730595.1	Spiroplasma tabanidicola	55	55	0	29	64	148	I
102	GCF_004379335.1	Spiroplasma gladiatoris	55	55	0	31	62	148	I
126	GCF_003987485.1	Spiroplasma endosymbiont of Megaselia nigra	56	56	0	27	65	148	II
103	GCF_002237575.1	Spiroplasma corruscae	59	59	0	28	61	148	I
104	GCF_001715535.1	Spiroplasma helicoides	53	53	0	33	62	148	I
105	GCF_001281045.1	Spiroplasma cantharicola	56	56	0	32	60	148	I
106	GCF_001267155.1	Spiroplasma litorale	59	59	0	27	62	148	I
127	GCF_001029245.1	Spiroplasma atrichopogonis	62	62	0	29	57	148	II
