# Supplementary material for: One’s trash is someone else’s treasure: sequence read archives from Lepidoptera genomes provide material for genome reconstruction of their endosymbionts
Source: BMC Microbiol. 2022 Aug 30;22:209. doi: 10.1186/s12866-022-02602-1 (PMC9426245; doi:10.1186/s12866-022-02602-1)
Supplement: Supplementary file 4 — Additional file 4. [file 12866_2022_2602_MOESM4_ESM.xlsx]

## Sheet: Baiting_stats
			Round 1		Round 2
Sample Number	Sample	Total Number of Reads	Reads Baited	% of Total Reads Baited	Reads Baited	% of Total Reads Baited	% Increase in Baited Reads	Notes
130	SRR6679362	159335700	13993	8.78209e-05	77	4.83256e-07	-8.73376e-05
131	SRR1549529	23302678	1415488	0.0607436	1604496	0.0688546	0.008111
132	SRR1552228	18359340	94696	0.00515792	97772	0.00532546	0.000167544
133	SRR1552518	81477284	664092	0.00815064	696283	0.00854573	0.000395092
134	SRR3103847	49430828	81683	0.00165247	67992	0.0013755	-0.000276973
135	SRR3102172	114006486	325407	0.00285428	271100	0.00237793	-0.00047635
136	SRR4032023	93983686	37676	0.000400878	108331	0.00115266	0.000751779
137	SRR4032061	94376284	60426	0.000640267	28473	0.000301697	-0.00033857
138	SRR4032069	129225852	114762	0.000888073	105744	0.000818288	-6.97848e-05
139	SRR4032004	131735314	174751	0.00132653	201566	0.00153008	0.000203552
140	SRR6313533	112298790	6039392	0.0537797	6455297	0.0574832	0.00370356
141	SRR6313540	117244532	299705	0.00255624	519	4.42665e-06	-0.00255181
142	SAMN08826815	836370700	26379908	0.0315409	165201805	0.197522	0.165981
143	SRR7162650	65776484	310923	0.00472696	316795	0.00481623	8.9272e-05
144	SRR7162652	98014612	508248	0.00518543	676512	0.00690215	0.00171672
NA	SAMN06758611	770362670	309444	0.000401686	-	-	-	None of the assembled contigs matched Spiroplasma. False positive?

## Sheet: Final Assembly Stats
Sample Number	Sample	Species	Number of Baited Reads	% of Total Reads	Total Assembly Size (bp)	Number of Contigs	Largest Contig (bp)	Shortest Contig (bp)	Average Contig Size (bp)	GC content	N50	N90
130	SRR6679362	Jalmenus Evagoras	77	4.83256e-07	221	1	221	221	221	35.3	221	221
131	SRR1549529	Danaus plexippus - Texas	1604496	0.0688546	1120147	905	29862	97	1237	23.9	6874	369
132	SRR1552228	Danaus plexippus - Belize	97772	0.00532546	1042892	1047	6331	133	996	27.5	1549	428
133	SRR1552518	Danaus chrysippus-Australia	696283	0.00854573	1126274	1306	23648	97	862	23.9	4742	244
134	SRR3103847	Heliconius ethilla narcaea	67992	0.0013755	78277	196	5141	207	399	34.6	388	232
135	SRR3102172	Heliconius congener	271100	0.00237793	295150	595	10186	206	496	29.7	565	255
136	SRR4032023	Heliconius erato petiverana	108331	0.00115266	184497	551	1931	169	334	30.8	331	221
137	SRR4032061	Heliconius erato hydara	28473	0.000301697	257068	557	6560	206	461	30.1	516	244
138	SRR4032069	Heliconius erato erato	105744	0.000818288	286801	591	6647	206	485	29.9	547	257
139	SRR4032004	Heliconius erato phyllis	201566	0.00153008	309424	618	10128	206	500	29.6	583	255
140	SRR6313533	Heliconius erato emma	6455297	0.0574832	1091094	561	43689	94	1944	24	10448	600
141	SRR6313540	Heliconius erato favorinus	519	4.42665e-06	14595	39	1214	207	374	25.3	360	221
142	SAMN08826815	Female Kitengela Danaus chrysippus - Kenya	165201805	0.197522	1550159	2942	30493	89	526	23.9	3193	128
143	SRR7162650	Heliconius ismenius	316795	0.00481623	872942	790	18472	135	1104	26.1	3412	327
144	SRR7162652	Heliconius hecale	676512	0.00690215	308315	607	10191	206	507	29.6	569	260
NA	SAMN06758611	Antheraea yamamai	-	-	NA	NA	NA	NA	NA	NA	NA	NA

## Sheet: Final BUSCO Stats
Sample Number	Sample	Complete	Complete and Single-copy	Complete and Duplicated	Fragmented	Missing	Total Searched
130	SRR6679362	0	0	0	0	148	148
131	SRR1549529	47	47	0	35	66	148
132	SRR1552228	32	32	0	26	90	148
133	SRR1552518	47	47	0	34	67	148
134	SRR3103847	7	7	0	4	137	148
135	SRR3102172	27	27	0	19	102	148
136	SRR4032023	9	9	0	5	134	148
137	SRR4032061	25	25	0	17	106	148
138	SRR4032069	27	27	0	14	107	148
139	SRR4032004	28	28	0	17	103	148
140	SRR6313533	47	47	0	35	66	148
141	SRR6313540	0	0	0	0	148	148
142	SAMN08826815	46	46	0	31	71	148
143	SRR7162650	42	35	7	30	76	148
144	SRR7162652	28	28	0	18	102	148
NA	SAMN06758611	N/A	N/A	N/A	N/A	N/A	N/A
