# Supplementary material for: One’s trash is someone else’s treasure: sequence read archives from Lepidoptera genomes provide material for genome reconstruction of their endosymbionts
Source: BMC Microbiol. 2022 Aug 30;22:209. doi: 10.1186/s12866-022-02602-1 (PMC9426245; doi:10.1186/s12866-022-02602-1)
Supplement: Supplementary file 5 — Additional file 5. [file 12866_2022_2602_MOESM5_ESM.xlsx]

## Sheet: All_info_condensed
Run	BioSample	Organism	sample_acc	SRA Study	AvgSpotLen	MBases	BioProject	tissue	geo_loc_name	sex
SRR1190476	SAMN02688783	Polygonia c-album	SRS570899	SRP040078	200	5954	PRJNA241175	whole adult		not determined
SRR1190479	SAMN02688782	Pararge aegeria	SRS570904	SRP040078	200	9800	PRJNA241175	whole adult		not determined
SRR1190491	SAMN02688375	Glyphotaelius pellucidus	SRS570915	SRP040078	200	8281	PRJNA241175	whole singe adult	United Kingdom: Oxford
SRR1190496	SAMN02688768	Cameraria ohridella	SRS570922	SRP040078	200	10807	PRJNA241175	whole adult\, 75 of them	United Kingdom: Wallingford\, Oxfordshire
SRR1191023	SAMN02688781	Callimorpha dominula	SRS570955	SRP040078	200	10083	PRJNA241175	whole single adult	United Kingdom: Oxfordshire:Wallingford
SRR1504908	SAMN02853067	Limenitis arthemis	SRS652760	SRP043174	202	1316	PRJNA252628	muscle	USA: Georgia
SRR1504909	SAMN02853067	Limenitis arthemis	SRS652760	SRP043174	202	962	PRJNA252628	muscle	USA: Georgia
SRR1504910	SAMN02853067	Limenitis arthemis	SRS652760	SRP043174	202	0	PRJNA252628	muscle	USA: Georgia
SRR1504911	SAMN02853064	Limenitis arthemis	SRS636035	SRP043174	202	728	PRJNA252628	muscle	USA: Georgia
SRR1504912	SAMN02853064	Limenitis arthemis	SRS636035	SRP043174	202	2895	PRJNA252628	muscle	USA: Georgia
SRR1504913	SAMN02853064	Limenitis arthemis	SRS636035	SRP043174	202	1942	PRJNA252628	muscle	USA: Georgia
SRR1504914	SAMN02853065	Limenitis arthemis	SRS636037	SRP043174	202	869	PRJNA252628	muscle	USA: Georgia
SRR1504915	SAMN02853065	Limenitis arthemis	SRS636037	SRP043174	202	2723	PRJNA252628	muscle	USA: Georgia
SRR1504916	SAMN02853065	Limenitis arthemis	SRS636037	SRP043174	202	0	PRJNA252628	muscle	USA: Georgia
SRR1504917	SAMN02853066	Limenitis arthemis	SRS652761	SRP043174	202	1396	PRJNA252628	muscle	USA: Georgia
SRR1504918	SAMN02853066	Limenitis arthemis	SRS652761	SRP043174	202	785	PRJNA252628	muscle	USA: Georgia
SRR1504919	SAMN02853066	Limenitis arthemis	SRS652761	SRP043174	202	1263	PRJNA252628	muscle	USA: Georgia
SRR1504920	SAMN02853069	Limenitis arthemis	SRS652762	SRP043174	202	809	PRJNA252628	muscle	USA: Georgia
SRR1504921	SAMN02853069	Limenitis arthemis	SRS652762	SRP043174	202	2919	PRJNA252628	muscle	USA: Georgia
SRR1504922	SAMN02853069	Limenitis arthemis	SRS652762	SRP043174	202	581	PRJNA252628	muscle	USA: Georgia
SRR1504923	SAMN02853068	Limenitis arthemis	SRS652763	SRP043174	202	2189	PRJNA252628	muscle	USA: Georgia
SRR1504924	SAMN02853068	Limenitis arthemis	SRS652763	SRP043174	202	0	PRJNA252628	muscle	USA: Georgia
SRR1504925	SAMN02853068	Limenitis arthemis	SRS652763	SRP043174	202	4165	PRJNA252628	muscle	USA: Georgia
SRR1504927	SAMN02853070	Limenitis arthemis	SRS652764	SRP043174	202	0	PRJNA252628	muscle	USA: Georgia
SRR1504928	SAMN02853070	Limenitis arthemis	SRS652764	SRP043174	202	868	PRJNA252628	muscle	USA: Georgia
SRR1504929	SAMN02853071	Limenitis arthemis	SRS652765	SRP043174	202	1675	PRJNA252628	muscle	USA: Georgia
SRR1504930	SAMN02853071	Limenitis arthemis	SRS652765	SRP043174	202	2109	PRJNA252628	muscle	USA: Georgia
SRR1504931	SAMN02853071	Limenitis arthemis	SRS652765	SRP043174	202	2782	PRJNA252628	muscle	USA: Georgia
SRR1504932	SAMN02853072	Limenitis arthemis	SRS652766	SRP043174	202	1277	PRJNA252628	muscle	USA: Georgia
SRR1504933	SAMN02853072	Limenitis arthemis	SRS652766	SRP043174	202	925	PRJNA252628	muscle	USA: Georgia
SRR1504934	SAMN02853072	Limenitis arthemis	SRS652766	SRP043174	202	0	PRJNA252628	muscle	USA: Georgia
SRR1504935	SAMN02853073	Limenitis arthemis	SRS652767	SRP043174	202	719	PRJNA252628	muscle	USA: Georgia
SRR1504936	SAMN02853073	Limenitis arthemis	SRS652767	SRP043174	202	2813	PRJNA252628	muscle	USA: Georgia
SRR1504937	SAMN02853073	Limenitis arthemis	SRS652767	SRP043174	202	1915	PRJNA252628	muscle	USA: Georgia
SRR1504938	SAMN02853074	Limenitis arthemis	SRS652768	SRP043174	202	854	PRJNA252628	muscle	USA: Georgia
SRR1504939	SAMN02853074	Limenitis arthemis	SRS652768	SRP043174	202	2679	PRJNA252628	muscle	USA: Georgia
SRR1504940	SAMN02853074	Limenitis arthemis	SRS652768	SRP043174	202	0	PRJNA252628	muscle	USA: Georgia
SRR1504941	SAMN02853075	Limenitis arthemis	SRS652769	SRP043174	202	1361	PRJNA252628	muscle	USA: Vermont
SRR1504942	SAMN02853075	Limenitis arthemis	SRS652769	SRP043174	202	762	PRJNA252628	muscle	USA: Vermont
SRR1504943	SAMN02853075	Limenitis arthemis	SRS652769	SRP043174	202	1246	PRJNA252628	muscle	USA: Vermont
SRR1504944	SAMN02853076	Limenitis arthemis	SRS652770	SRP043174	202	800	PRJNA252628	muscle	USA: Vermont
SRR1504945	SAMN02853076	Limenitis arthemis	SRS652770	SRP043174	202	2870	PRJNA252628	muscle	USA: Vermont
SRR1504946	SAMN02853076	Limenitis arthemis	SRS652770	SRP043174	202	577	PRJNA252628	muscle	USA: Vermont
SRR1504947	SAMN02853077	Limenitis arthemis	SRS652771	SRP043174	202	2154	PRJNA252628	muscle	USA: Vermont
SRR1504948	SAMN02853077	Limenitis arthemis	SRS652771	SRP043174	202	0	PRJNA252628	muscle	USA: Vermont
SRR1504949	SAMN02853077	Limenitis arthemis	SRS652771	SRP043174	202	4108	PRJNA252628	muscle	USA: Vermont
SRR1504950	SAMN02853078	Limenitis arthemis	SRS652772	SRP043174	202	1765	PRJNA252628	muscle	USA: Vermont
SRR1504951	SAMN02853078	Limenitis arthemis	SRS652772	SRP043174	202	0	PRJNA252628	muscle	USA: Vermont
SRR1504952	SAMN02853078	Limenitis arthemis	SRS652772	SRP043174	202	859	PRJNA252628	muscle	USA: Vermont
SRR1504953	SAMN02853079	Limenitis arthemis	SRS652773	SRP043174	202	1648	PRJNA252628	muscle	USA: Vermont
SRR1504954	SAMN02853079	Limenitis arthemis	SRS652773	SRP043174	202	2067	PRJNA252628	muscle	USA: Vermont
SRR1504955	SAMN02853079	Limenitis arthemis	SRS652773	SRP043174	202	2737	PRJNA252628	muscle	USA: Vermont
SRR1504956	SAMN02853080	Limenitis arthemis	SRS652774	SRP043174	202	1384	PRJNA252628	muscle	USA: Vermont
SRR1504957	SAMN02853080	Limenitis arthemis	SRS652774	SRP043174	202	1005	PRJNA252628	muscle	USA: Vermont
SRR1504958	SAMN02853080	Limenitis arthemis	SRS652774	SRP043174	202	0	PRJNA252628	muscle	USA: Vermont
SRR1504959	SAMN02853081	Limenitis arthemis	SRS652775	SRP043174	202	777	PRJNA252628	muscle	USA: Vermont
SRR1504960	SAMN02853081	Limenitis arthemis	SRS652775	SRP043174	202	3041	PRJNA252628	muscle	USA: Vermont
SRR1504961	SAMN02853081	Limenitis arthemis	SRS652775	SRP043174	202	2073	PRJNA252628	muscle	USA: Vermont
SRR1504962	SAMN02853082	Limenitis arthemis	SRS652776	SRP043174	202	926	PRJNA252628	muscle	USA: Vermont
SRR1504964	SAMN02853082	Limenitis arthemis	SRS652776	SRP043174	202	0	PRJNA252628	muscle	USA: Vermont
SRR1504965	SAMN02853083	Limenitis arthemis	SRS652777	SRP043174	202	1475	PRJNA252628	muscle	USA: Vermont
SRR1504966	SAMN02853083	Limenitis arthemis	SRS652777	SRP043174	202	823	PRJNA252628	muscle	USA: Vermont
SRR1504967	SAMN02853083	Limenitis arthemis	SRS652777	SRP043174	202	1337	PRJNA252628	muscle	USA: Vermont
SRR1504968	SAMN02853084	Limenitis arthemis	SRS652778	SRP043174	202	863	PRJNA252628	muscle	USA: Vermont
SRR1504969	SAMN02853084	Limenitis arthemis	SRS652778	SRP043174	202	3107	PRJNA252628	muscle	USA: Vermont
SRR1504970	SAMN02853084	Limenitis arthemis	SRS652778	SRP043174	202	611	PRJNA252628	muscle	USA: Vermont
SRR1504971	SAMN02853085	Limenitis arthemis	SRS652779	SRP043174	202	2326	PRJNA252628	muscle	USA: Vermont
SRR1504972	SAMN02853085	Limenitis arthemis	SRS652779	SRP043174	202	0	PRJNA252628	muscle	USA: Vermont
SRR1504973	SAMN02853085	Limenitis arthemis	SRS652779	SRP043174	202	4430	PRJNA252628	muscle	USA: Vermont
SRR1504974	SAMN02853086	Limenitis arthemis	SRS652780	SRP043174	202	1908	PRJNA252628	muscle	USA: Vermont
SRR1504975	SAMN02853086	Limenitis arthemis	SRS652780	SRP043174	202	0	PRJNA252628	muscle	USA: Vermont
SRR1504976	SAMN02853086	Limenitis arthemis	SRS652780	SRP043174	202	921	PRJNA252628	muscle	USA: Vermont
SRR1504977	SAMN02853087	Limenitis arthemis	SRS652781	SRP043174	202	1783	PRJNA252628	muscle	USA: Vermont
SRR1504978	SAMN02853087	Limenitis arthemis	SRS652781	SRP043174	202	2232	PRJNA252628	muscle	USA: Vermont
SRR1504979	SAMN02853087	Limenitis arthemis	SRS652781	SRP043174	202	2960	PRJNA252628	muscle	USA: Vermont
SRR1548202	SAMN02986304	Danaus plexippus	SRS682270	SRP045457	202	4395	PRJNA258098	thorax		female
SRR1548204	SAMN02986306	Danaus plexippus	SRS682273	SRP045457	202	4772	PRJNA258098	thorax		male
SRR1548206	SAMN02986307	Danaus plexippus	SRS682274	SRP045457	202	5833	PRJNA258098	thorax		male
SRR1548319	SAMN02986309	Danaus plexippus	SRS682278	SRP045457	202	5591	PRJNA258098	thorax		male
SRR1548321	SAMN02986310	Danaus plexippus	SRS682279	SRP045457	202	11988	PRJNA258098	thorax		female
SRR1548322	SAMN02986311	Danaus plexippus	SRS682281	SRP045457	202	5311	PRJNA258098	thorax		female
SRR1548334	SAMN02986312	Danaus plexippus	SRS682286	SRP045457	202	7306	PRJNA258098	thorax		male
SRR1548335	SAMN02986313	Danaus plexippus	SRS682287	SRP045457	202	6453	PRJNA258098	thorax		female
SRR1548336	SAMN02986314	Danaus plexippus	SRS682288	SRP045457	202	5638	PRJNA258098	thorax		male
SRR1548393	SAMN02986315	Danaus plexippus	SRS682289	SRP045457	202	6331	PRJNA258098	thorax		male
SRR1548506	SAMN02986426	Danaus plexippus	SRS682429	SRP045468	202	6079	PRJNA258112	thoracic muscle		female
SRR1548571	SAMN02986427	Danaus plexippus	SRS682460	SRP045468	202	3116	PRJNA258112	thoracic muscle		male
SRR1548573	SAMN02986433	Danaus plexippus	SRS682462	SRP045468	202	4545	PRJNA258112	thoracic muscle		male
SRR1548574	SAMN02986434	Danaus plexippus	SRS682463	SRP045468	200	3164	PRJNA258112	thoracic muscle		female
SRR1548575	SAMN02986428	Danaus plexippus	SRS682464	SRP045468	202	2248	PRJNA258112	thoracic muscle		male
SRR1548576	SAMN02986429	Danaus plexippus	SRS682465	SRP045468	202	1865	PRJNA258112	thoracic muscle		female
SRR1548578	SAMN02986431	Danaus plexippus	SRS682468	SRP045468	202	8252	PRJNA258112	thoracic muscle		female
SRR1549524	SAMN02986436	Danaus plexippus	SRS683782	SRP045468	202	3846	PRJNA258112	thoracic muscle		male
SRR1549525	SAMN02986437	Danaus plexippus	SRS683783	SRP045468	202	3534	PRJNA258112	thoracic muscle		female
SRR1549526	SAMN02986438	Danaus plexippus	SRS683784	SRP045468	200	9179	PRJNA258112	thoracic muscle		female
SRR1549527	SAMN02986441	Danaus plexippus	SRS683786	SRP045468	201	2946	PRJNA258112	thoracic muscle		female
SRR1549528	SAMN02986442	Danaus plexippus	SRS683787	SRP045468	202	2619	PRJNA258112	thoracic muscle		male
SRR1549529	SAMN02986443	Danaus plexippus	SRS683788	SRP045468	202	2353	PRJNA258112	thoracic muscle		male
SRR1549530	SAMN02986499	Danaus plexippus	SRS683789	SRP045468	202	2288	PRJNA258112	thoracic muscle		male
SRR1549531	SAMN02986500	Danaus plexippus	SRS683790	SRP045468	202	4230	PRJNA258112	thoracic muscle		female
SRR1549537	SAMN02986481	Danaus plexippus	SRS683797	SRP045468	200	10950	PRJNA258112	thoracic muscle		male
SRR1549538	SAMN02986482	Danaus plexippus	SRS683798	SRP045468	200	6117	PRJNA258112	thoracic muscle		female
SRR1551989	SAMN02986483	Danaus plexippus	SRS685189	SRP045468	200	10839	PRJNA258112	thoracic muscle		female
SRR1551990	SAMN02986496	Danaus plexippus	SRS685190	SRP045468	200	3885	PRJNA258112	thoracic muscle		female
SRR1551991	SAMN02986497	Danaus plexippus	SRS685191	SRP045468	201	5919	PRJNA258112	thoracic muscle		male
SRR1551992	SAMN02986498	Danaus plexippus	SRS685192	SRP045468	200	6331	PRJNA258112	thoracic muscle		male
SRR1551993	SAMN02986492	Danaus plexippus	SRS685193	SRP045468	202	1955	PRJNA258112	thoracic muscle		female
SRR1551994	SAMN02986461	Danaus plexippus	SRS685194	SRP045468	202	2059	PRJNA258112	thoracic muscle		male
SRR1551995	SAMN02986450	Danaus plexippus	SRS685195	SRP045468	202	3281	PRJNA258112	thoracic muscle		male
SRR1551996	SAMN02986468	Danaus plexippus	SRS685196	SRP045468	202	2901	PRJNA258112	thoracic muscle		female
SRR1551997	SAMN02986480	Danaus plexippus	SRS685197	SRP045468	202	1885	PRJNA258112	thoracic muscle		male
SRR1551998	SAMN02986455	Danaus plexippus	SRS685198	SRP045468	202	3076	PRJNA258112	thoracic muscle		female
SRR1551999	SAMN02986494	Danaus plexippus	SRS685199	SRP045468	202	2381	PRJNA258112	thoracic muscle		female
SRR1552000	SAMN02986471	Danaus plexippus	SRS685200	SRP045468	202	2673	PRJNA258112	thoracic muscle		female
SRR1552001	SAMN02986435	Danaus plexippus	SRS685201	SRP045468	202	2346	PRJNA258112	thoracic muscle		male
SRR1552003	SAMN02986488	Danaus plexippus	SRS685203	SRP045468	202	3126	PRJNA258112	thoracic muscle		female
SRR1552004	SAMN02986489	Danaus plexippus	SRS685204	SRP045468	202	3279	PRJNA258112	thoracic muscle		male
SRR1552006	SAMN02986503	Danaus plexippus	SRS685206	SRP045468	202	2084	PRJNA258112	thoracic muscle		male
SRR1552007	SAMN02986504	Danaus plexippus	SRS685207	SRP045468	202	1999	PRJNA258112	thoracic muscle		female
SRR1552102	SAMN02986472	Danaus plexippus	SRS685300	SRP045468	200	5566	PRJNA258112	thoracic muscle		female
SRR1552103	SAMN02986473	Danaus plexippus	SRS685301	SRP045468	200	5570	PRJNA258112	thoracic muscle		female
SRR1552106	SAMN02986463	Danaus plexippus	SRS685303	SRP045468	202	2177	PRJNA258112	thoracic muscle		male
SRR1552107	SAMN02986464	Danaus plexippus	SRS685304	SRP045468	202	2753	PRJNA258112	thoracic muscle		female
SRR1552108	SAMN02986465	Danaus plexippus	SRS685305	SRP045468	202	3081	PRJNA258112	thoracic muscle		female
SRR1552111	SAMN02986485	Danaus plexippus	SRS685307	SRP045468	202	4249	PRJNA258112	thoracic muscle		male
SRR1552113	SAMN02986486	Danaus plexippus	SRS685308	SRP045468	202	4906	PRJNA258112	thoracic muscle		male
SRR1552204	SAMN02986444	Danaus plexippus	SRS685325	SRP045468	202	1965	PRJNA258112	thoracic muscle		female
SRR1552205	SAMN02986445	Danaus plexippus	SRS685326	SRP045468	200	4604	PRJNA258112	thoracic muscle		female
SRR1552206	SAMN02986446	Danaus plexippus	SRS685327	SRP045468	202	2559	PRJNA258112	thoracic muscle		male
SRR1552207	SAMN02986447	Danaus plexippus	SRS685328	SRP045468	202	2590	PRJNA258112	thoracic muscle		female
SRR1552208	SAMN02986448	Danaus plexippus	SRS685329	SRP045468	202	2826	PRJNA258112	thoracic muscle		male
SRR1552209	SAMN02986449	Danaus plexippus	SRS685330	SRP045468	202	2527	PRJNA258112	thoracic muscle		male
SRR1552211	SAMN02986456	Danaus plexippus	SRS685331	SRP045468	200	3412	PRJNA258112	thoracic muscle		male
SRR1552213	SAMN02986457	Danaus plexippus	SRS685333	SRP045468	202	2905	PRJNA258112	thoracic muscle		male
SRR1552216	SAMN02986459	Danaus plexippus	SRS685335	SRP045468	202	3768	PRJNA258112	thoracic muscle		female
SRR1552222	SAMN02986439	Danaus plexippus	SRS685339	SRP045468	202	6094	PRJNA258112	thoracic muscle		male
SRR1552224	SAMN02986451	Danaus plexippus	SRS685341	SRP045468	202	5561	PRJNA258112	thoracic muscle		female
SRR1552225	SAMN02986452	Danaus plexippus	SRS685342	SRP045468	202	3488	PRJNA258112	thoracic muscle		female
SRR1552226	SAMN02986453	Danaus plexippus	SRS685343	SRP045468	202	3860	PRJNA258112	thoracic muscle		female
SRR1552228	SAMN02986460	Danaus plexippus	SRS685345	SRP045468	202	1854	PRJNA258112	thoracic muscle		male
SRR1552229	SAMN02986462	Danaus plexippus	SRS685346	SRP045468	202	2358	PRJNA258112	thoracic muscle		female
SRR1552230	SAMN02986466	Danaus plexippus	SRS685347	SRP045468	202	4933	PRJNA258112	thoracic muscle		male
SRR1552231	SAMN02986467	Danaus plexippus	SRS685348	SRP045468	202	2813	PRJNA258112	thoracic muscle		female
SRR1552232	SAMN02986478	Danaus plexippus	SRS685349	SRP045468	202	3130	PRJNA258112	thoracic muscle		male
SRR1552233	SAMN02986479	Danaus plexippus	SRS685350	SRP045468	202	5263	PRJNA258112	thoracic muscle		female
SRR1552234	SAMN02986490	Danaus plexippus	SRS685351	SRP045468	202	3184	PRJNA258112	thoracic muscle		female
SRR1552235	SAMN02986491	Danaus plexippus	SRS685352	SRP045468	202	4352	PRJNA258112	thoracic muscle		male
SRR1552236	SAMN02986493	Danaus plexippus	SRS685353	SRP045468	202	3941	PRJNA258112	thoracic muscle		male
SRR1552237	SAMN02986495	Danaus plexippus	SRS685354	SRP045468	202	5240	PRJNA258112	thoracic muscle		female
SRR1552310	SAMN02986475	Danaus plexippus	SRS685424	SRP045468	202	4483	PRJNA258112	thoracic muscle		male
SRR1552312	SAMN02986477	Danaus plexippus	SRS685426	SRP045468	202	2494	PRJNA258112	thoracic muscle		female
SRR1552313	SAMN02986469	Danaus plexippus	SRS685427	SRP045468	202	3755	PRJNA258112	thoracic muscle		female
SRR1552314	SAMN02986470	Danaus plexippus	SRS685428	SRP045468	202	2263	PRJNA258112	thoracic muscle		male
SRR1552518	SAMN02996390	Danaus chrysippus	SRS685596	SRP045468	202	8229	PRJNA258112	thoracic muscle		male
SRR1552519	SAMN02996389	Danaus chrysippus	SRS685597	SRP045468	202	4702	PRJNA258112	thoracic muscle		male
SRR1552520	SAMN02996387	Danaus erippus	SRS685598	SRP045468	202	4573	PRJNA258112	thoracic muscle		female
SRR1552521	SAMN02996388	Danaus erippus	SRS685599	SRP045468	202	6630	PRJNA258112	thoracic muscle		male
SRR1552522	SAMN02996391	Danaus eresimus	SRS685600	SRP045468	202	8467	PRJNA258112	thoracic muscle		female
SRR1552523	SAMN02996392	Danaus eresimus	SRS685601	SRP045468	202	7424	PRJNA258112	thoracic muscle		male
SRR1552524	SAMN02996393	Danaus gilippus	SRS685602	SRP045468	202	9866	PRJNA258112	thoracic muscle		male
SRR1552525	SAMN02996394	Danaus gilippus	SRS685603	SRP045468	202	3877	PRJNA258112	thoracic muscle		female
SRR1618545	SAMN03121611	Operophtera brumata	SRS725004	SRP049098	496	7753	PRJNA263715	head and thorax		female
SRR1618581	SAMN03121611	Operophtera brumata	SRS725004	SRP049098	493	7183	PRJNA263715	head and thorax		female
SRR1618582	SAMN03121611	Operophtera brumata	SRS725004	SRP049098	492	7312	PRJNA263715	head and thorax		female
SRR1707280	SAMN03263079	Papilio glaucus	SRS788470	SRP051092	300	8901	PRJNA270125	thorax muscle	USA: Texas\, Denton County\, Lake Ray Roberts State Park	male
SRR1707287	SAMN03263079	Papilio glaucus	SRS788470	SRP051092	300	8425	PRJNA270125	thorax muscle	USA: Texas\, Denton County\, Lake Ray Roberts State Park	male
SRR1707316	SAMN03263079	Papilio glaucus	SRS788470	SRP051092	300	7960	PRJNA270125	thorax muscle	USA: Texas\, Denton County\, Lake Ray Roberts State Park	male
SRR1707405	SAMN03263079	Papilio glaucus	SRS788470	SRP051092	244	1679	PRJNA270125	thorax muscle	USA: Texas\, Denton County\, Lake Ray Roberts State Park	male
SRR1707569	SAMN03263079	Papilio glaucus	SRS788470	SRP051092	230	2332	PRJNA270125	thorax muscle	USA: Texas\, Denton County\, Lake Ray Roberts State Park	male
SRR1707572	SAMN03263079	Papilio glaucus	SRS788470	SRP051092	244	1064	PRJNA270125	thorax muscle	USA: Texas\, Denton County\, Lake Ray Roberts State Park	male
SRR1707573	SAMN03263079	Papilio glaucus	SRS788470	SRP051092	241	1124	PRJNA270125	thorax muscle	USA: Texas\, Denton County\, Lake Ray Roberts State Park	male
SRR1980588	SAMN02996395	Danaus gilippus	SRS912713	SRP045468	200	20601	PRJNA258112	thoracic muscle		female
SRR2058043	SAMN03267220	Papilio xuthus	SRS794990	SRP051226	250	6692	PRJNA270384	whole body		male
SRR2089774	SAMN03610455	Lerema accius	SRS981110	SRP060497	300	8262	PRJNA283224	whole body except wings and abdomen	USA: Texas: Dallas County\, Dallas\, White Rock Lake\, Olive Shapiro Park	male
SRR2089775	SAMN03610455	Lerema accius	SRS981110	SRP060497	300	9859	PRJNA283224	whole body except wings and abdomen	USA: Texas: Dallas County\, Dallas\, White Rock Lake\, Olive Shapiro Park	male
SRR2228203	SAMN04023324	Heliconius erato cyrbia	SRS1051049	SRP063037	165	1244	PRJNA294356	thorax	Ecuador
SRR2228346	SAMN04023325	Heliconius erato cyrbia	SRS1051048	SRP063037	165	1137	PRJNA294356	thorax	Ecuador
SRR2228349	SAMN04023326	Heliconius erato cyrbia	SRS1051050	SRP063037	163	1047	PRJNA294356	thorax	Ecuador
SRR2228352	SAMN04023327	Heliconius erato cyrbia	SRS1051051	SRP063037	162	1108	PRJNA294356	thorax	Ecuador
SRR2228357	SAMN04023319	Heliconius himera	SRS1051041	SRP063034	163	841	PRJNA294357	thorax	Ecuador
SRR2228360	SAMN04023320	Heliconius himera	SRS1051043	SRP063034	162	914	PRJNA294357	thorax	Ecuador
SRR2228369	SAMN04023321	Heliconius himera	SRS1051044	SRP063034	163	923	PRJNA294357	thorax	Ecuador
SRR2228373	SAMN04023322	Heliconius himera	SRS1051046	SRP063034	155	655	PRJNA294357	thorax	Ecuador
SRR2228376	SAMN04023323	Heliconius himera	SRS1051047	SRP063034	155	627	PRJNA294357	thorax	Ecuador
SRR2228380	SAMN04023328	Heliconius clysonymus	SRS1051052	SRP063038	150	621	PRJNA294358	thorax	Peru
SRR2228384	SAMN04023329	Heliconius clysonymus	SRS1051053	SRP063038	153	813	PRJNA294358	thorax	Peru
SRR2228385	SAMN04023330	Heliconius telesiphe	SRS1051054	SRP063039	154	768	PRJNA294359	thorax	Peru
SRR2228389	SAMN04023331	Heliconius telesiphe	SRS1051055	SRP063039	156	849	PRJNA294359	thorax	Peru
SRR3091597	SAMN04386831	Phoebis sennae	SRS1240000	SRP068212	295	11195	PRJNA308118	the whole body except wings and genitalia	USA: TX\, San Jacinto Co\, Sam Houston NF\, Big Creek Scenic Area	male
SRR3091617	SAMN04386831	Phoebis sennae	SRS1240000	SRP068212	295	12766	PRJNA308118	the whole body except wings and genitalia	USA: TX\, San Jacinto Co\, Sam Houston NF\, Big Creek Scenic Area	male
SRR3091641	SAMN04386831	Phoebis sennae	SRS1240000	SRP068212	291	4346	PRJNA308118	the whole body except wings and genitalia	USA: TX\, San Jacinto Co\, Sam Houston NF\, Big Creek Scenic Area	male
SRR3091653	SAMN04386831	Phoebis sennae	SRS1240000	SRP068212	290	2445	PRJNA308118	the whole body except wings and genitalia	USA: TX\, San Jacinto Co\, Sam Houston NF\, Big Creek Scenic Area	male
SRR3091658	SAMN04386831	Phoebis sennae	SRS1240000	SRP068212	243	2713	PRJNA308118	the whole body except wings and genitalia	USA: TX\, San Jacinto Co\, Sam Houston NF\, Big Creek Scenic Area	male
SRR3091663	SAMN04386831	Phoebis sennae	SRS1240000	SRP068212	243	1060	PRJNA308118	the whole body except wings and genitalia	USA: TX\, San Jacinto Co\, Sam Houston NF\, Big Creek Scenic Area	male
SRR3091664	SAMN04386831	Phoebis sennae	SRS1240000	SRP068212	232	757	PRJNA308118	the whole body except wings and genitalia	USA: TX\, San Jacinto Co\, Sam Houston NF\, Big Creek Scenic Area	male
SRR3091665	SAMN04386831	Phoebis sennae	SRS1240000	SRP068212	248	5022	PRJNA308118	the whole body except wings and genitalia	USA: TX\, San Jacinto Co\, Sam Houston NF\, Big Creek Scenic Area	male
SRR3091666	SAMN04386833	Phoebis sennae	SRS1240043	SRP068212	298	5065	PRJNA308118	whole body except the wings and genitalia	USA: TX\, Hidalgo Co\, Old Rio Rico Rd. 1.5 air mi SE of Relampago	male
SRR3091667	SAMN04386842	Phoebis sennae	SRS1240044	SRP068212	298	4880	PRJNA308118	whole body except the wings and genitalia	USA: TX\, Hidalgo Co\, Old Rio Rico Rd. 1.5 air mi SE of Relampago	female
SRR3091668	SAMN04386843	Phoebis sennae	SRS1240045	SRP068212	297	4372	PRJNA308118	whole body except the wings and genitalia	USA: TX\, Hidalgo Co\, Old Rio Rico Rd. 1.5 air mi SE of Relampago	male
SRR3091669	SAMN04386844	Phoebis sennae	SRS1240046	SRP068212	298	4778	PRJNA308118	whole body except the wings and genitalia	USA: TX\, Wise Co\, LBJ National Grassland	female
SRR3091670	SAMN04386845	Phoebis sennae	SRS1240047	SRP068212	298	4218	PRJNA308118	whole body except the wings and genitalia	USA: OK\, Atoka Co\, McGee Creek Natural Scenic Recreation Area	male
SRR3102131	SAMN04412540	Heliconius besckei	SRS1247728	SRP068426	202	5708	PRJNA308754	thorax		male
SRR3102172	SAMN04412542	Heliconius congener	SRS1247736	SRP068426	200	11400	PRJNA308754	thorax		missing
SRR3102338	SAMN04412546	Heliconius pardalinus butleri	SRS1247739	SRP068426	200	10415	PRJNA308754	thorax		missing
SRR3102339	SAMN04412556	Laparus doris	SRS1247740	SRP068426	202	10692	PRJNA308754	muscle		missing
SRR3103844	SAMN04409831	Heliconius ethilla narcaea	SRS1249545	SRP068426	202	4850	PRJNA308754	thorax		male
SRR3103847	SAMN04410681	Heliconius ethilla narcaea	SRS1249546	SRP068426	202	4992	PRJNA308754	thorax		female
SRR3103848	SAMN04411088	Heliconius ethilla narcaea	SRS1249547	SRP068426	202	7426	PRJNA308754	thorax		female
SRR3103851	SAMN04412504	Heliconius numata robigus	SRS1249550	SRP068426	202	7869	PRJNA308754	thorax		male
SRR3103852	SAMN04412505	Heliconius numata robigus	SRS1249549	SRP068426	202	4847	PRJNA308754	thorax		female
SRR3103853	SAMN04412506	Heliconius numata robigus	SRS1249551	SRP068426	202	4694	PRJNA308754	thorax		male
SRR3103855	SAMN04412544	Heliconius sapho candidus	SRS1249561	SRP068426	200	11495	PRJNA308754	thorax		female
SRR3103857	SAMN04412545	Heliconius sara veraepacis	SRS1249565	SRP068426	200	13318	PRJNA308754	thorax		female
SRR3114762	SAMN04437145	Carposina sasakii	SRS1259266	SRP068817	595	4681	PRJNA309595	Larva	China: Yanqing of Beijing area
SRR3171784	SAMN04309070	Diatraea saccharalis	SRS1283981	SRP069878	148	1545	PRJNA304592	torax	Brazil: Sao Paulo
SRR3171785	SAMN04309071	Diatraea saccharalis	SRS1297485	SRP069878	148	1360	PRJNA304592	torax	Brazil: Minas Gerais
SRR3171786	SAMN04309072	Diatraea saccharalis	SRS1297486	SRP069878	148	1308	PRJNA304592	torax	Brazil: Minas Gerais
SRR3171787	SAMN04309073	Diatraea saccharalis	SRS1297488	SRP069878	148	1045	PRJNA304592	torax	Brazil: Sao Paulo
SRR3171788	SAMN04309074	Diatraea saccharalis	SRS1297487	SRP069878	148	55	PRJNA304592	torax	Brazil: Sao Paulo
SRR3171789	SAMN04309075	Diatraea saccharalis	SRS1297489	SRP069878	148	1749	PRJNA304592	torax	Brazil: Minas Gerais
SRR3219076	SAMN04534834	Calycopis cecrops	SRS1335764	SRP071639	157	1705	PRJNA314404	whole body	USA: Louisiana\, Natchitoches Parish\, Kisatchie National Forest	female
SRR3228364	SAMN04555236	Papilio xuthus	SRS1339132	SRP071804	202	15161	PRJNA315287	Adult thorax	Japan:Hayama
SRR3348727	SAMN04620692	Bombyx mandarina	SRS1381867	SRP073004	600	34	PRJNA317418	contents in the intestinal		pooled male and female
SRR3397504	SAMN04534834	Calycopis cecrops	SRS1335764	SRP071639	291	43299	PRJNA314404	whole body	USA: Louisiana\, Natchitoches Parish\, Kisatchie National Forest	female
SRR3397505	SAMN04534834	Calycopis cecrops	SRS1335764	SRP071639	287	13471	PRJNA314404	whole body	USA: Louisiana\, Natchitoches Parish\, Kisatchie National Forest	female
SRR3397506	SAMN04534834	Calycopis cecrops	SRS1335764	SRP071639	173	9707	PRJNA314404	whole body	USA: Louisiana\, Natchitoches Parish\, Kisatchie National Forest	female
SRR3397507	SAMN04534834	Calycopis cecrops	SRS1335764	SRP071639	185	5624	PRJNA314404	whole body	USA: Louisiana\, Natchitoches Parish\, Kisatchie National Forest	female
SRR3397508	SAMN04534834	Calycopis cecrops	SRS1335764	SRP071639	168	3476	PRJNA314404	whole body	USA: Louisiana\, Natchitoches Parish\, Kisatchie National Forest	female
SRR3406701	SAMN04875654	Danaus melanippus	SRS1405506	SRP073632	471	9191	PRJNA319038	Whole insect	India
SRR3476963	SAMN04934543	Heliconius erato lativitta	SRS1422564	SRP074347	302	19026	PRJNA320393	Pupa	Ecuador
SRR3476966	SAMN04934543	Heliconius erato lativitta	SRS1422564	SRP074347	302	6945	PRJNA320393	Pupa	Ecuador
SRR3476967	SAMN04934543	Heliconius erato lativitta	SRS1422564	SRP074347	302	6946	PRJNA320393	Pupa	Ecuador
SRR3492464	SAMN04931553	Actias luna	SRS1429705	SRP074711	202	52794	PRJNA320272	whole insect	USA
SRR3493384	SAMN04875654	Danaus melanippus	SRS1405506	SRP073632	471	9130	PRJNA319038	Whole insect	India
SRR3500684	SAMN04978198	Grapholita molesta	SRS1434920	SRP074918	595	4899	PRJNA321231	Larvae	China: Aksu Prefecture of Xinjiang Province
SRR3503440	SAMN04875654	Danaus melanippus	SRS1405506	SRP073632	472	8456	PRJNA319038	Whole insect	India
SRR3945497	SAMN04875654	Danaus melanippus	SRS1405506	SRP073632	480	8673	PRJNA319038	Whole insect	India
SRR4031993	SAMN05224097	Heliconius erato chestertonii	SRS1617993	SRP081917	252	15856	PRJNA324415	whole body	Colombia	male
SRR4031994	SAMN05224106	Heliconius erato notabilis	SRS1617994	SRP081917	200	8982	PRJNA324415	whole body	Ecuador	female
SRR4031995	SAMN05224196	Heliconius erato demophoon	SRS1617995	SRP081917	241	14202	PRJNA324415	whole body	Panama	male
SRR4031996	SAMN05224197	Heliconius erato hydara	SRS1617996	SRP081917	245	15741	PRJNA324415	whole body	Panama	male
SRR4031997	SAMN05224198	Heliconius erato demophoon	SRS1617997	SRP081917	200	14145	PRJNA324415	whole body	Panama	male
SRR4031998	SAMN05224199	Heliconius hecalesia	SRS1617998	SRP081917	200	14904	PRJNA324415	whole body	Panama	male
SRR4031999	SAMN05224200	Heliconius erato hydara	SRS1617999	SRP081917	231	11588	PRJNA324415	whole body	Panama	male
SRR4032000	SAMN05224201	Heliconius erato hydara	SRS1618000	SRP081917	237	10077	PRJNA324415	whole body	Panama	male
SRR4032001	SAMN05224202	Heliconius erato demophoon	SRS1618001	SRP081917	200	13504	PRJNA324415	whole body	Panama	female
SRR4032002	SAMN05224203	Heliconius erato demophoon	SRS1618002	SRP081917	200	12977	PRJNA324415	whole body	Panama	female
SRR4032003	SAMN05224204	Heliconius erato phyllis	SRS1618003	SRP081917	202	11172	PRJNA324415	whole body	Bolivia	male
SRR4032004	SAMN05224205	Heliconius erato phyllis	SRS1618004	SRP081917	202	13305	PRJNA324415	whole body	Bolivia	male
SRR4032005	SAMN05224107	Heliconius erato notabilis	SRS1618005	SRP081917	200	9444	PRJNA324415	whole body	Ecuador	female
SRR4032006	SAMN05224206	Heliconius erato phyllis	SRS1618006	SRP081917	202	12858	PRJNA324415	whole body	Bolivia	male
SRR4032007	SAMN05224207	Heliconius erato phyllis	SRS1618007	SRP081917	245	10995	PRJNA324415	whole body	Bolivia	male
SRR4032008	SAMN05224208	Heliconius erato amalfreda	SRS1618008	SRP081917	202	14477	PRJNA324415	whole body	Suriname	male
SRR4032009	SAMN05224209	Heliconius erato amalfreda	SRS1618009	SRP081917	202	12516	PRJNA324415	whole body	Suriname	female
SRR4032010	SAMN05224210	Heliconius erato amalfreda	SRS1618010	SRP081917	202	14130	PRJNA324415	whole body	Suriname	female
SRR4032011	SAMN05224211	Heliconius ricini	SRS1618011	SRP081917	200	23546	PRJNA324415	whole body	Suriname	male
SRR4032012	SAMN05224108	Heliconius erato notabilis	SRS1618012	SRP081917	200	8485	PRJNA324415	whole body	Ecuador	female
SRR4032013	SAMN05224109	Heliconius erato notabilis	SRS1618013	SRP081917	200	7451	PRJNA324415	whole body	Ecuador	male
SRR4032014	SAMN05224110	Heliconius erato etylus	SRS1618014	SRP081917	200	8977	PRJNA324415	whole body	Ecuador	male
SRR4032015	SAMN05224111	Heliconius erato etylus	SRS1618015	SRP081917	200	9639	PRJNA324415	whole body	Ecuador	female
SRR4032016	SAMN05224112	Heliconius erato etylus	SRS1618016	SRP081917	200	8734	PRJNA324415	whole body	Ecuador	female
SRR4032017	SAMN05224113	Heliconius erato etylus	SRS1618017	SRP081917	200	9995	PRJNA324415	whole body	Ecuador	male
SRR4032018	SAMN05224114	Heliconius erato etylus	SRS1618018	SRP081917	200	10114	PRJNA324415	whole body	Ecuador	female
SRR4032019	SAMN05224115	Heliconius erato petiverana	SRS1618019	SRP081917	252	10236	PRJNA324415	whole body	Mexico	female
SRR4032020	SAMN05224098	Heliconius erato chestertonii	SRS1618020	SRP081917	252	15035	PRJNA324415	whole body	Colombia	male
SRR4032021	SAMN05224116	Heliconius erato petiverana	SRS1618021	SRP081917	252	12178	PRJNA324415	whole body	Mexico	male
SRR4032022	SAMN05224117	Heliconius erato petiverana	SRS1618022	SRP081917	252	15482	PRJNA324415	whole body	Mexico	male
SRR4032023	SAMN05224118	Heliconius erato petiverana	SRS1618027	SRP081917	252	11841	PRJNA324415	whole body	Mexico	female
SRR4032024	SAMN05224119	Heliconius erato petiverana	SRS1618023	SRP081917	252	13896	PRJNA324415	whole body	Mexico	male
SRR4032025	SAMN05224120	Heliconius charithonia	SRS1618024	SRP081917	200	13817	PRJNA324415	whole body	Puerto Rico	male
SRR4032026	SAMN05224121	Heliconius charithonia	SRS1618025	SRP081917	200	7843	PRJNA324415	whole body	Puerto Rico	male
SRR4032027	SAMN05224122	Heliconius erato cyrbia	SRS1618026	SRP081917	200	11622	PRJNA324415	whole body	Ecuador	female
SRR4032028	SAMN05224123	Heliconius erato cyrbia	SRS1618029	SRP081917	200	10619	PRJNA324415	whole body	Ecuador	female
SRR4032029	SAMN05224124	Heliconius erato cyrbia	SRS1618028	SRP081917	200	10538	PRJNA324415	whole body	Ecuador	male
SRR4032030	SAMN05224125	Heliconius erato cyrbia	SRS1618030	SRP081917	200	10416	PRJNA324415	whole body	Ecuador	male
SRR4032031	SAMN05224099	Heliconius erato chestertonii	SRS1618031	SRP081917	252	19120	PRJNA324415	whole body	Colombia	male
SRR4032032	SAMN05224126	Heliconius erato favorinus	SRS1618032	SRP081917	200	13811	PRJNA324415	whole body	Peru	male
SRR4032033	SAMN05224127	Heliconius erato emma	SRS1618033	SRP081917	200	12477	PRJNA324415	whole body	Peru	female
SRR4032034	SAMN05224128	Heliconius erato emma	SRS1618034	SRP081917	200	10803	PRJNA324415	whole body	Peru	male
SRR4032035	SAMN05224129	Heliconius hermathena	SRS1618035	SRP081917	202	14302	PRJNA324415	whole body	Brazil	male
SRR4032036	SAMN05224130	Heliconius hermathena	SRS1618036	SRP081917	202	17121	PRJNA324415	whole body	Brazil	male
SRR4032037	SAMN05224131	Heliconius hermathena	SRS1618037	SRP081917	202	20711	PRJNA324415	whole body	Brazil	male
SRR4032038	SAMN05224132	Heliconius himera	SRS1618038	SRP081917	200	9590	PRJNA324415	whole body	Ecuador	male
SRR4032039	SAMN05224133	Heliconius himera	SRS1618039	SRP081917	200	10422	PRJNA324415	whole body	Ecuador	male
SRR4032040	SAMN05224134	Heliconius himera	SRS1618040	SRP081917	200	10820	PRJNA324415	whole body	Ecuador	female
SRR4032041	SAMN05224135	Heliconius himera	SRS1618042	SRP081917	200	7759	PRJNA324415	whole body	Ecuador	female
SRR4032042	SAMN05224100	Heliconius erato notabilis	SRS1618041	SRP081917	200	15703	PRJNA324415	whole body	Ecuador	male
SRR4032043	SAMN05224136	Heliconius himera	SRS1618043	SRP081917	200	7373	PRJNA324415	whole body	Ecuador	male
SRR4032044	SAMN05224137	Heliconius erato lativitta	SRS1618044	SRP081917	200	11001	PRJNA324415	whole body	Ecuador	female
SRR4032045	SAMN05224138	Heliconius erato lativitta	SRS1618045	SRP081917	200	14031	PRJNA324415	whole body	Ecuador	female
SRR4032046	SAMN05224139	Heliconius erato lativitta	SRS1618046	SRP081917	200	16011	PRJNA324415	whole body	Ecuador	female
SRR4032047	SAMN05224140	Heliconius erato lativitta	SRS1618047	SRP081917	200	16803	PRJNA324415	whole body	Ecuador	female
SRR4032048	SAMN05224141	Heliconius erato venus	SRS1618048	SRP081917	202	12644	PRJNA324415	whole body	Colombia	male
SRR4032049	SAMN05224142	Heliconius erato venus	SRS1618049	SRP081917	202	15296	PRJNA324415	whole body	Colombia	female
SRR4032050	SAMN05224143	Heliconius erato venus	SRS1618050	SRP081917	202	12912	PRJNA324415	whole body	Colombia	male
SRR4032051	SAMN05224144	Heliconius erato venus	SRS1618051	SRP081917	202	18438	PRJNA324415	whole body	Colombia	male
SRR4032052	SAMN05224145	Heliconius erato venus	SRS1618052	SRP081917	202	14040	PRJNA324415	whole body	Colombia	male
SRR4032053	SAMN05224101	Heliconius erato lativitta	SRS1618053	SRP081917	200	16446	PRJNA324415	whole body	Ecuador	male
SRR4032054	SAMN05224146	Heliconius hortense	SRS1618054	SRP081917	200	13829	PRJNA324415	whole body	El Salvador: (butterfly breeder)	male
SRR4032055	SAMN05224147	Heliconius erato petiverana	SRS1618055	SRP081917	200	13944	PRJNA324415	whole body	Mexico	female
SRR4032056	SAMN05224148	Heliconius erato favorinus	SRS1618057	SRP081917	200	10525	PRJNA324415	whole body	Peru	male
SRR4032057	SAMN05224149	Heliconius erato favorinus	SRS1618056	SRP081917	200	9940	PRJNA324415	whole body	Peru	male
SRR4032058	SAMN05224150	Heliconius erato favorinus	SRS1618058	SRP081917	200	11973	PRJNA324415	whole body	Peru	male
SRR4032059	SAMN05224151	Heliconius erato favorinus	SRS1618059	SRP081917	200	14102	PRJNA324415	whole body	Peru	female
SRR4032060	SAMN05224152	Heliconius erato favorinus	SRS1618060	SRP081917	200	11419	PRJNA324415	whole body	Peru	male
SRR4032061	SAMN05224153	Heliconius erato hydara	SRS1618061	SRP081917	200	9437	PRJNA324415	whole body	French Guiana	male
SRR4032062	SAMN05224154	Heliconius erato emma	SRS1618062	SRP081917	200	13541	PRJNA324415	whole body	Peru	male
SRR4032063	SAMN05224155	Heliconius erato emma	SRS1618063	SRP081917	200	12171	PRJNA324415	whole body	Peru	male
SRR4032064	SAMN05224102	Heliconius sara	SRS1618064	SRP081917	200	13103	PRJNA324415	whole body	Suriname	male
SRR4032065	SAMN05224156	Heliconius erato emma	SRS1618065	SRP081917	200	13182	PRJNA324415	whole body	Peru	male
SRR4032066	SAMN05224157	Heliconius erato emma	SRS1618066	SRP081917	200	12094	PRJNA324415	whole body	Peru	male
SRR4032067	SAMN05224158	Heliconius erato emma	SRS1618067	SRP081917	200	8705	PRJNA324415	whole body	Peru	male
SRR4032068	SAMN05224159	Heliconius erato hydara	SRS1618068	SRP081917	200	10771	PRJNA324415	whole body	French Guiana	male
SRR4032069	SAMN05224160	Heliconius erato erato	SRS1618069	SRP081917	200	12922	PRJNA324415	whole body	French Guiana	male
SRR4032070	SAMN05224161	Heliconius erato erato	SRS1618070	SRP081917	200	14654	PRJNA324415	whole body	French Guiana	female
SRR4032071	SAMN05224162	Heliconius erato erato	SRS1618071	SRP081917	200	19416	PRJNA324415	whole body	French Guiana	male
SRR4032072	SAMN05224163	Heliconius erato erato	SRS1618072	SRP081917	200	15374	PRJNA324415	whole body	French Guiana	male
SRR4032073	SAMN05224164	Heliconius erato erato	SRS1618073	SRP081917	200	12841	PRJNA324415	whole body	French Guiana	male
SRR4032074	SAMN05224165	Heliconius erato hydara	SRS1618074	SRP081917	200	10539	PRJNA324415	whole body	French Guiana	female
SRR4032075	SAMN05224103	Heliconius erato amalfreda	SRS1618075	SRP081917	200	15649	PRJNA324415	whole body	Suriname	male
SRR4032076	SAMN05224166	Heliconius erato hydara	SRS1618076	SRP081917	200	12387	PRJNA324415	whole body	French Guiana	male
SRR4032077	SAMN05224167	Heliconius erato hydara	SRS1618077	SRP081917	200	13923	PRJNA324415	whole body	French Guiana	male
SRR4032078	SAMN05224168	Heliconius clysonymus	SRS1618078	SRP081917	200	9062	PRJNA324415	whole body	Peru	male
SRR4032079	SAMN05224169	Heliconius clysonymus	SRS1618079	SRP081917	200	10968	PRJNA324415	whole body	Peru	male
SRR4032080	SAMN05224170	Heliconius telesiphe	SRS1618080	SRP081917	200	5998	PRJNA324415	whole body	Peru	male
SRR4032081	SAMN05224171	Heliconius telesiphe	SRS1618081	SRP081917	200	11943	PRJNA324415	whole body	Peru	male
SRR4032082	SAMN05224172	Heliconius erato favorinus	SRS1618082	SRP081917	200	10278	PRJNA324415	whole body	Peru	female
SRR4032083	SAMN05224173	Heliconius erato favorinus	SRS1618083	SRP081917	200	13246	PRJNA324415	whole body	Peru	male
SRR4032084	SAMN05224174	Heliconius erato erato	SRS1618084	SRP081917	200	21592	PRJNA324415	whole body	French Guiana	male
SRR4032085	SAMN05224175	Heliconius erato hydara	SRS1618085	SRP081917	200	10799	PRJNA324415	whole body	French Guiana	male
SRR4032086	SAMN05224104	Heliconius erato amalfreda	SRS1618086	SRP081917	200	14596	PRJNA324415	whole body	Suriname	male
SRR4032087	SAMN05224176	Heliconius erato hydara	SRS1618087	SRP081917	200	17497	PRJNA324415	whole body	French Guiana	female
SRR4032088	SAMN05224177	Heliconius erato hydara	SRS1618088	SRP081917	200	14442	PRJNA324415	whole body	French Guiana	female
SRR4032089	SAMN05224178	Heliconius erato notabilis	SRS1618089	SRP081917	200	11286	PRJNA324415	whole body	Ecuador	male
SRR4032090	SAMN05224179	Heliconius erato notabilis	SRS1618090	SRP081917	200	11780	PRJNA324415	whole body	Ecuador	male
SRR4032091	SAMN05224180	Heliconius erato notabilis	SRS1618091	SRP081917	200	12973	PRJNA324415	whole body	Ecuador	male
SRR4032092	SAMN05224181	Heliconius erato notabilis	SRS1618092	SRP081917	200	11960	PRJNA324415	whole body	Ecuador	male
SRR4032093	SAMN05224182	Heliconius erato demophoon	SRS1618093	SRP081917	202	16129	PRJNA324415	whole body	Panama	male
SRR4032094	SAMN05224183	Heliconius erato demophoon	SRS1618094	SRP081917	202	15755	PRJNA324415	whole body	Panama	male
SRR4032095	SAMN05224184	Heliconius erato demophoon	SRS1618095	SRP081917	202	12306	PRJNA324415	whole body	Panama	male
SRR4032096	SAMN05224185	Heliconius erato demophoon	SRS1618098	SRP081917	202	14552	PRJNA324415	whole body	Panama	male
SRR4032097	SAMN05224105	Heliconius erato notabilis	SRS1618096	SRP081917	200	8786	PRJNA324415	whole body	Ecuador	male
SRR4032098	SAMN05224186	Heliconius sara	SRS1618097	SRP081917	200	13318	PRJNA324415	whole body	Panama	female
SRR4032099	SAMN05224187	Heliconius sara	SRS1618099	SRP081917	200	6953	PRJNA324415	whole body	Panama	male
SRR4032100	SAMN05224188	Heliconius erato demophoon	SRS1618100	SRP081917	200	10121	PRJNA324415	whole body	Panama	male
SRR4032101	SAMN05224189	Heliconius erato hydara	SRS1618101	SRP081917	200	10744	PRJNA324415	whole body	Panama	male
SRR4032102	SAMN05224190	Heliconius erato hydara	SRS1618102	SRP081917	200	10997	PRJNA324415	whole body	Panama	male
SRR4032103	SAMN05224191	Heliconius erato hydara	SRS1618103	SRP081917	200	11175	PRJNA324415	whole body	Panama	female
SRR4032104	SAMN05224192	Heliconius erato chestertonii	SRS1618104	SRP081917	200	11320	PRJNA324415	whole body	Colombia	female
SRR4032105	SAMN05224193	Heliconius erato chestertonii	SRS1618105	SRP081917	200	11349	PRJNA324415	whole body	Colombia	female
SRR4032106	SAMN05224194	Heliconius erato chestertonii	SRS1618106	SRP081917	200	13278	PRJNA324415	whole body	Colombia	male
SRR4032107	SAMN05224195	Heliconius erato demophoon	SRS1618107	SRP081917	272	9275	PRJNA324415	whole body	Panama	male
SRR4039320	SAMN05578372	Heliconius erato demophoon	SRS1624632	SRP081917	292	50806	PRJNA324415	whole pupae	Panama
SRR4039321	SAMN05578373	Heliconius erato demophoon	SRS1624634	SRP081917	292	20824	PRJNA324415	whole pupae	Panama
SRR4039322	SAMN05578374	Heliconius erato demophoon	SRS1624633	SRP081917	200	17415	PRJNA324415	whole pupae	Panama
SRR4039323	SAMN05578375	Heliconius erato demophoon	SRS1624635	SRP081917	202	24369	PRJNA324415	whole pupae	Panama
SRR4039324	SAMN05578376	Heliconius erato demophoon	SRS1624636	SRP081917	202	18233	PRJNA324415	whole pupae	Panama
SRR4339878	SAMN04866668	Pieris rapae	SRS1401722	SRP073457	288	13124	PRJNA318727	whole body	USA: Texas: Dallas Co.\, Dallas	male
SRR4339879	SAMN04866668	Pieris rapae	SRS1401722	SRP073457	301	4426	PRJNA318727	whole body	USA: Texas: Dallas Co.\, Dallas	male
SRR4339880	SAMN04866668	Pieris rapae	SRS1401722	SRP073457	244	1033	PRJNA318727	whole body	USA: Texas: Dallas Co.\, Dallas	male
SRR4339881	SAMN04866668	Pieris rapae	SRS1401722	SRP073457	242	468	PRJNA318727	whole body	USA: Texas: Dallas Co.\, Dallas	male
SRR4339882	SAMN04866668	Pieris rapae	SRS1401722	SRP073457	242	492	PRJNA318727	whole body	USA: Texas: Dallas Co.\, Dallas	male
SRR4339883	SAMN04866668	Pieris rapae	SRS1401722	SRP073457	241	723	PRJNA318727	whole body	USA: Texas: Dallas Co.\, Dallas	male
SRR4341359	SAMN05712508	Papilio memnon	SRS1725800	SRP090777	302	24133	PRJNA345222	whole insect
SRR4342886	SAMN05712469	Papilio gigon	SRS1727200	SRP090811	302	11264	PRJNA345355	whole insect
SRR4345447	SAMN05712506	Graphium evemon	SRS1729326	SRP090870	302	38577	PRJNA345470	whole insect
SRR4345450	SAMN05712510	Hypolimnas misippus	SRS1729330	SRP090872	302	9672	PRJNA345473	whole insect
SRR4346295	SAMN05712511	Graphium doson	SRS1730125	SRP090881	302	11934	PRJNA345476	whole insect
SRR5132382	SAMN06187012	Spodoptera litura	SRS1879758	SRP095695	202	6818	PRJNA344815	Whole body	Japan:Ishihara
SRR5132384	SAMN06187017	Spodoptera litura	SRS1879760	SRP095695	202	5311	PRJNA344815	Whole body	Japan:Ishihara
SRR5132386	SAMN06187013	Spodoptera litura	SRS1879762	SRP095695	202	7066	PRJNA344815	Whole body	Japan:Ishihara
SRR5132387	SAMN06187015	Spodoptera litura	SRS1879763	SRP095695	202	5939	PRJNA344815	Whole body	Japan:Ishihara
SRR5132389	SAMN06187016	Spodoptera litura	SRS1879765	SRP095695	202	7737	PRJNA344815	Whole body	Japan:Ishihara
SRR5132391	SAMN06187024	Spodoptera litura	SRS1879767	SRP095695	202	12551	PRJNA344815	Whole body	China:Guangxi
SRR5132392	SAMN06187070	Spodoptera litura	SRS1879768	SRP095695	202	10415	PRJNA344815	Whole body	China:NSU
SRR5132393	SAMN06187034	Spodoptera litura	SRS1879769	SRP095695	202	9967	PRJNA344815	Whole body	China:Hubei
SRR5132394	SAMN06187050	Spodoptera litura	SRS1879770	SRP095695	202	10223	PRJNA344815	Whole body	India:Delhi
SRR5132395	SAMN06187036	Spodoptera litura	SRS1879771	SRP095695	202	10645	PRJNA344815	Whole body	China:Hubei
SRR5132396	SAMN06187071	Spodoptera litura	SRS1879772	SRP095695	202	10724	PRJNA344815	Whole body	China:NSU
SRR5132397	SAMN06187055	Spodoptera litura	SRS1879773	SRP095695	202	11278	PRJNA344815	Whole body	India:Hyderabad
SRR5132398	SAMN06187058	Spodoptera litura	SRS1879774	SRP095695	202	10124	PRJNA344815	Whole body	India:Matsyapuri
SRR5132399	SAMN06187051	Spodoptera litura	SRS1879775	SRP095695	202	9289	PRJNA344815	Whole body	India:Delhi
SRR5132400	SAMN06187045	Spodoptera litura	SRS1879776	SRP095695	202	9896	PRJNA344815	Whole body	China:Hunan
SRR5132401	SAMN06187021	Spodoptera litura	SRS1879777	SRP095695	202	10089	PRJNA344815	Whole body	China:Fujian
SRR5132402	SAMN06187040	Spodoptera litura	SRS1879778	SRP095695	202	13070	PRJNA344815	Whole body	China:Hunan
SRR5132403	SAMN06187037	Spodoptera litura	SRS1879779	SRP095695	202	9597	PRJNA344815	Whole body	China:Hubei
SRR5132404	SAMN06187033	Spodoptera litura	SRS1879780	SRP095695	202	10221	PRJNA344815	Whole body	China:Hainan
SRR5132405	SAMN06187031	Spodoptera litura	SRS1879781	SRP095695	202	10917	PRJNA344815	Whole body	China:Hainan
SRR5132406	SAMN06187063	Spodoptera litura	SRS1879782	SRP095695	202	10093	PRJNA344815	Whole body	Japan:ok
SRR5132407	SAMN06187027	Spodoptera litura	SRS1879783	SRP095695	202	9571	PRJNA344815	Whole body	China:Guangzhou
SRR5132408	SAMN06187028	Spodoptera litura	SRS1879784	SRP095695	202	9096	PRJNA344815	Whole body	China:Guangzhou
SRR5132409	SAMN06187043	Spodoptera litura	SRS1879785	SRP095695	202	8767	PRJNA344815	Whole body	China:Hunan
SRR5132410	SAMN06187057	Spodoptera litura	SRS1879786	SRP095695	202	11583	PRJNA344815	Whole body	India:Matsyapuri
SRR5132411	SAMN06187062	Spodoptera litura	SRS1879787	SRP095695	202	9663	PRJNA344815	Whole body	Japan:ok
SRR5132412	SAMN06187069	Spodoptera litura	SRS1879788	SRP095695	202	10271	PRJNA344815	Whole body	China:NSU
SRR5132413	SAMN06187042	Spodoptera litura	SRS1879789	SRP095695	202	10585	PRJNA344815	Whole body	China:Hunan
SRR5132414	SAMN06187074	Spodoptera litura	SRS1879790	SRP095695	202	8820	PRJNA344815	Whole body	China:Zhejiang
SRR5132415	SAMN06187065	Spodoptera litura	SRS1879791	SRP095695	202	9749	PRJNA344815	Whole body	Japan:Ts
SRR5132416	SAMN06187075	Spodoptera litura	SRS1879792	SRP095695	202	11102	PRJNA344815	Whole body	China:Zhejiang
SRR5132417	SAMN06187060	Spodoptera litura	SRS1879793	SRP095695	202	7331	PRJNA344815	Whole body	India:Matsyapuri
SRR5132418	SAMN06187049	Spodoptera litura	SRS1879794	SRP095695	202	9184	PRJNA344815	Whole body	India:Delhi
SRR5132419	SAMN06187073	Spodoptera litura	SRS1879795	SRP095695	202	9324	PRJNA344815	Whole body	China:Zhejiang
SRR5132420	SAMN06187023	Spodoptera litura	SRS1879796	SRP095695	202	9842	PRJNA344815	Whole body	China:Guangxi
SRR5132422	SAMN06187056	Spodoptera litura	SRS1879798	SRP095695	202	9312	PRJNA344815	Whole body	India:Hyderabad
SRR5132423	SAMN06187022	Spodoptera litura	SRS1879799	SRP095695	202	7221	PRJNA344815	Whole body	China:Guangxi
SRR5132424	SAMN06187026	Spodoptera litura	SRS1879800	SRP095695	202	9572	PRJNA344815	Whole body	China:Guangzhou
SRR5132425	SAMN06187039	Spodoptera litura	SRS1879801	SRP095695	202	12258	PRJNA344815	Whole body	China:Hunan
SRR5132426	SAMN06187030	Spodoptera litura	SRS1879802	SRP095695	202	10313	PRJNA344815	Whole body	China:Hainan
SRR5132427	SAMN06187076	Spodoptera litura	SRS1879803	SRP095695	202	10544	PRJNA344815	Whole body	China:Zhejiang
SRR5132428	SAMN06187059	Spodoptera litura	SRS1879805	SRP095695	202	10662	PRJNA344815	Whole body	India:Matsyapuri
SRR5132429	SAMN06187068	Spodoptera litura	SRS1879804	SRP095695	202	9513	PRJNA344815	Whole body	Japan:Ts
SRR5132430	SAMN06187052	Spodoptera litura	SRS1879806	SRP095695	202	10419	PRJNA344815	Whole body	India:Delhi
SRR5132431	SAMN06187064	Spodoptera litura	SRS1879808	SRP095695	202	9838	PRJNA344815	Whole body	Japan:ok
SRR5132432	SAMN06187047	Spodoptera litura	SRS1879807	SRP095695	202	10244	PRJNA344815	Whole body	China:Hunan
SRR5132433	SAMN06187032	Spodoptera litura	SRS1879809	SRP095695	202	9293	PRJNA344815	Whole body	China:Hainan
SRR5132434	SAMN06187041	Spodoptera litura	SRS1879810	SRP095695	202	10195	PRJNA344815	Whole body	China:Hunan
SRR5132435	SAMN06187054	Spodoptera litura	SRS1879811	SRP095695	202	9512	PRJNA344815	Whole body	India:Hyderabad
SRR5132437	SAMN06187038	Spodoptera litura	SRS1879812	SRP095695	202	16503	PRJNA344815	Whole body	China:Hunan
SRR5132441	SAMN06187067	Spodoptera litura	SRS1879817	SRP095695	202	10693	PRJNA344815	Whole body	Japan:Ts
SRR5132442	SAMN06187072	Spodoptera litura	SRS1879818	SRP095695	202	9608	PRJNA344815	Whole body	China:NSU
SRR5132443	SAMN06187025	Spodoptera litura	SRS1879819	SRP095695	202	11136	PRJNA344815	Whole body	China:Guangxi
SRR5132444	SAMN06187066	Spodoptera litura	SRS1879820	SRP095695	202	10555	PRJNA344815	Whole body	Japan:Ts
SRR5132446	SAMN06187061	Spodoptera litura	SRS1879822	SRP095695	202	10434	PRJNA344815	Whole body	Japan:ok
SRR5182721	SAMN06235220	Ostrinia nubilalis	SRS1925655	SRP096913	300	25545	PRJNA361472	abdomen\,pooled	USA: Landisville\,PA	male
SRR5182722	SAMN06235219	Ostrinia nubilalis	SRS1925656	SRP096913	300	13384	PRJNA361472	abdomen\,pooled	USA: Landisville\,PA	male
SRR5182725	SAMN06229772	Junonia oenone	SRS1925659	SRP096914	302	19045	PRJNA361262	whole insect	missing
SRR5332777	SAMN06554913	Helicoverpa zea	SRS2038118	SRP101703	202	8648	PRJNA378438	Pupa	USA: O''Reilly\, MS	male
SRR5332778	SAMN06554914	Helicoverpa zea	SRS2040905	SRP101703	202	4644	PRJNA378438	Pupa	USA: O''Reilly\, MS	male
SRR5332814	SAMN06554915	Helicoverpa zea	SRS2040940	SRP101703	202	5565	PRJNA378438	Pupa	USA: O''Reilly\, MS	male
SRR5332816	SAMN06554916	Helicoverpa zea	SRS2040942	SRP101703	202	11661	PRJNA378438	Pupa	USA: O''Reilly\, MS	male
SRR5413189	SAMN06637963	Mamestra configurata	SRS2098836	SRP103011	199	14710	PRJNA380242	Whole Pupae	Canada: Saskatoon	male
SRR5413190	SAMN06637963	Mamestra configurata	SRS2098836	SRP103011	198	7748	PRJNA380242	Whole Pupae	Canada: Saskatoon	male
SRR5424858	SAMN06608624	Helicoverpa armigera	SRS2105837	SRP103226	200	7354	PRJNA378437	whole organism	Australia: Black Mountain Labs\, Canberra	male
SRR5424859	SAMN06608624	Helicoverpa armigera	SRS2105837	SRP103226	200	36146	PRJNA378437	whole organism	Australia: Black Mountain Labs\, Canberra	male
SRR5424860	SAMN06608624	Helicoverpa armigera	SRS2105837	SRP103226	180	4724	PRJNA378437	whole organism	Australia: Black Mountain Labs\, Canberra	male
SRR5424861	SAMN06608624	Helicoverpa armigera	SRS2105837	SRP103226	200	25171	PRJNA378437	whole organism	Australia: Black Mountain Labs\, Canberra	male
SRR5463745	SAMN06806488	Heliothis virescens	SRS2136753	SRP104656	250	58151	PRJNA379496	Whole pupa	not collected
SRR5463746	SAMN06806487	Heliothis virescens	SRS2136752	SRP104656	200	24486	PRJNA379496	Whole pupa	not collected
SRR5626448	SAMN07172868	Nemophora degeerella	SRS2237429	SRP108218	250	15515	PRJNA388200	whole body	Austria: Klosterneuburg	male
SRR5626449	SAMN07172867	Nemophora degeerella	SRS2237428	SRP108218	250	14955	PRJNA388200	whole body	Austria: Klosterneuburg	male
SRR5626450	SAMN07172866	Nemophora degeerella	SRS2237427	SRP108218	250	17899	PRJNA388200	whole body	Austria: Klosterneuburg	female
SRR5626451	SAMN07172865	Nemophora degeerella	SRS2237426	SRP108218	250	13918	PRJNA388200	whole body	Austria: Klosterneuburg	female
SRR5626452	SAMN07172872	Cameraria ohridella	SRS2237425	SRP108218	250	16593	PRJNA388200	whole body	Austria: Vienna	female
SRR5626453	SAMN07172871	Cameraria ohridella	SRS2237422	SRP108218	250	15053	PRJNA388200	whole body	Austria: Vienna	female
SRR5626455	SAMN07172869	Cameraria ohridella	SRS2237424	SRP108218	250	12216	PRJNA388200	whole body	Austria: Vienna	male
SRR5641444	SAMN06758611	Antheraea yamamai	SRS2247682	SRP108462	302	44269	PRJNA383008	body	South Korea
SRR5641445	SAMN06758611	Antheraea yamamai	SRS2247682	SRP108462	302	37288	PRJNA383008	body	South Korea
SRR5641446	SAMN06758611	Antheraea yamamai	SRS2247682	SRP108462	152	21599	PRJNA383008	body	South Korea
SRR5641447	SAMN06758611	Antheraea yamamai	SRS2247682	SRP108462	152	18714	PRJNA383008	body	South Korea
SRR5641448	SAMN06758611	Antheraea yamamai	SRS2247682	SRP108462	152	18233	PRJNA383008	body	South Korea
SRR5651509	SAMN06763445	Glena unipennaria	SRS2256143	SRP108728	297	1468	PRJNA385329	whole body	Brazil: Distrito Federal
SRR5754050	SAMN06835216	Chrysodeixis includens	SRS2256138	SRP108728	297	1213	PRJNA385329	whole body	Brazil
SRR5828089	SAMN07341160	Bombyx mori	SRS2356324	SRP111947	199	33573	PRJNA393916	posterior silk	China:Chongqing	male
SRR5828090	SAMN07341161	Bombyx mori	SRS2356323	SRP111947	498	9727	PRJNA393916	posterior silk	China:Chongqing	female
SRR5879276	SAMN07424895	Papilio protenor	SRS2393717	SRP113793	200	11825	PRJNA396246	thorax		male
SRR5879277	SAMN07424882	Papilio phestus	SRS2393716	SRP113793	200	12236	PRJNA396246	thorax		male
SRR5879278	SAMN07424881	Papilio phestus	SRS2393715	SRP113793	200	3611	PRJNA396246	thorax		male
SRR5879279	SAMN07424880	Papilio phestus	SRS2393714	SRP113793	200	3937	PRJNA396246	thorax		male
SRR5879280	SAMN07424879	Papilio polytes	SRS2393713	SRP113793	200	8731	PRJNA396246	thorax		female
SRR5879281	SAMN07424878	Papilio polytes	SRS2393712	SRP113793	200	3347	PRJNA396246	thorax		female
SRR5879282	SAMN07424877	Papilio polytes	SRS2393711	SRP113793	200	3058	PRJNA396246	thorax		female
SRR5879283	SAMN07424876	Papilio polytes	SRS2393710	SRP113793	200	2211	PRJNA396246	thorax		male
SRR5879284	SAMN07424875	Papilio polytes	SRS2393709	SRP113793	200	5750	PRJNA396246	thorax		male
SRR5879285	SAMN07424884	Papilio ambrax	SRS2393708	SRP113793	200	3054	PRJNA396246	thorax		female
SRR5879286	SAMN07424883	Papilio phestus	SRS2393707	SRP113793	200	2146	PRJNA396246	thorax		male
SRR5879287	SAMN07424870	Papilio polytes	SRS2393706	SRP113793	200	3759	PRJNA396246	thorax		female
SRR5879288	SAMN07424869	Papilio polytes	SRS2393704	SRP113793	200	3557	PRJNA396246	thorax		female
SRR5879289	SAMN07424872	Papilio polytes	SRS2393705	SRP113793	200	5179	PRJNA396246	thorax		female
SRR5879290	SAMN07424871	Papilio polytes	SRS2393703	SRP113793	200	5512	PRJNA396246	thorax		female
SRR5879291	SAMN07424866	Papilio polytes	SRS2393702	SRP113793	200	2743	PRJNA396246	thorax		female
SRR5879292	SAMN07424865	Papilio polytes	SRS2393701	SRP113793	200	8435	PRJNA396246	thorax		female
SRR5879293	SAMN07424868	Papilio polytes	SRS2393700	SRP113793	200	2781	PRJNA396246	thorax		female
SRR5879294	SAMN07424867	Papilio polytes	SRS2393699	SRP113793	200	3466	PRJNA396246	thorax		female
SRR5879295	SAMN07424874	Papilio polytes	SRS2393698	SRP113793	200	3916	PRJNA396246	thorax		female
SRR5879296	SAMN07424873	Papilio polytes	SRS2393697	SRP113793	200	3992	PRJNA396246	thorax		female
SRR5879297	SAMN07424893	Papilio protenor	SRS2393696	SRP113793	200	6407	PRJNA396246	thorax		female
SRR5879298	SAMN07424894	Papilio protenor	SRS2393694	SRP113793	200	6522	PRJNA396246	thorax		male
SRR5879299	SAMN07424891	Papilio ambrax	SRS2393695	SRP113793	200	3385	PRJNA396246	thorax		female
SRR5879300	SAMN07424892	Papilio protenor	SRS2393693	SRP113793	200	5358	PRJNA396246	thorax		female
SRR5879301	SAMN07424889	Papilio ambrax	SRS2393692	SRP113793	200	3433	PRJNA396246	thorax		female
SRR5879302	SAMN07424890	Papilio ambrax	SRS2393691	SRP113793	200	3747	PRJNA396246	thorax		female
SRR5879303	SAMN07424887	Papilio ambrax	SRS2393690	SRP113793	200	4837	PRJNA396246	thorax		female
SRR5879304	SAMN07424888	Papilio ambrax	SRS2393689	SRP113793	200	1984	PRJNA396246	thorax		female
SRR5879305	SAMN07424885	Papilio ambrax	SRS2393688	SRP113793	200	7408	PRJNA396246	thorax		female
SRR5879306	SAMN07424886	Papilio ambrax	SRS2393687	SRP113793	200	5662	PRJNA396246	thorax		female
SRR6023624	SAMN07626876	Plutella australiana	SRS2504287	SRP117196	200	11787	PRJNA403968	whole moth	Australia: South Australia
SRR6111355	SAMN07514293	Bombyx mori	SRS2550913	SRP119041	250	6634	PRJNA402108	Pupa	Japan
SRR6111356	SAMN07514203	Bombyx mori	SRS2550914	SRP119041	250	8475	PRJNA402108	Pupa	Japan
SRR6111357	SAMN07514282	Bombyx mori	SRS2550912	SRP119041	250	6197	PRJNA402108	Pupa	China
SRR6111358	SAMN07514177	Bombyx mori	SRS2550911	SRP119041	250	6768	PRJNA402108	Pupa	China
SRR6111359	SAMN07514199	Bombyx mori	SRS2550910	SRP119041	250	6245	PRJNA402108	Pupa	China:Yunnan
SRR6111363	SAMN07515577	Bombyx mori	SRS2550905	SRP119041	250	7084	PRJNA402108	Pupa	Japan
SRR6111364	SAMN07515568	Bombyx mori	SRS2550906	SRP119041	250	8196	PRJNA402108	Pupa	Japan
SRR6111365	SAMN07514205	Bombyx mori	SRS2550904	SRP119041	250	7103	PRJNA402108	Pupa	Korea
SRR6111366	SAMN07515561	Bombyx mori	SRS2550903	SRP119041	250	7266	PRJNA402108	Pupa	China
SRR6111370	SAMN07514183	Bombyx mori	SRS2550899	SRP119041	250	6905	PRJNA402108	Pupa	China:Hainan
SRR6111371	SAMN07514178	Bombyx mori	SRS2550898	SRP119041	250	6671	PRJNA402108	Pupa	China
SRR6111385	SAMN07520329	Bombyx mori	SRS2550884	SRP119041	250	6250	PRJNA402108	Pupa	Japan
SRR6111386	SAMN07520320	Bombyx mori	SRS2550883	SRP119041	250	7440	PRJNA402108	Pupa	Japan
SRR6111387	SAMN07520309	Bombyx mori	SRS2550882	SRP119041	250	7765	PRJNA402108	Pupa	Japan
SRR6111388	SAMN07520308	Bombyx mori	SRS2550881	SRP119041	250	9238	PRJNA402108	Pupa	Japan
SRR6111390	SAMN07520312	Bombyx mori	SRS2550879	SRP119041	250	8070	PRJNA402108	Pupa	Japan
SRR6111393	SAMN07520244	Bombyx mori	SRS2550876	SRP119041	250	6463	PRJNA402108	Pupa	Japan
SRR6111395	SAMN07515578	Bombyx mori	SRS2550874	SRP119041	250	8283	PRJNA402108	Pupa
SRR6111396	SAMN07515569	Bombyx mori	SRS2550872	SRP119041	250	7404	PRJNA402108	Pupa
SRR6111397	SAMN07514295	Bombyx mori	SRS2550873	SRP119041	250	7275	PRJNA402108	Pupa
SRR6111398	SAMN07514206	Bombyx mori	SRS2550871	SRP119041	250	7037	PRJNA402108	Pupa	missing
SRR6111402	SAMN07520245	Bombyx mori	SRS2550867	SRP119041	250	6274	PRJNA402108	Pupa
SRR6111403	SAMN07580876	Bombyx mori	SRS2550866	SRP119041	200	8270	PRJNA402108	Pupa	China
SRR6111405	SAMN07520339	Bombyx mori	SRS2550864	SRP119041	250	7624	PRJNA402108	Pupa	Japan
SRR6111406	SAMN07520348	Bombyx mori	SRS2550863	SRP119041	250	7842	PRJNA402108	Pupa	Japan
SRR6111407	SAMN07520321	Bombyx mori	SRS2550861	SRP119041	250	6505	PRJNA402108	Pupa	Japan
SRR6111408	SAMN07520330	Bombyx mori	SRS2550860	SRP119041	250	6141	PRJNA402108	Pupa	Japan
SRR6111409	SAMN07520678	Bombyx mori	SRS2550859	SRP119041	250	6349	PRJNA402108	Pupa	Japan
SRR6111410	SAMN07520313	Bombyx mori	SRS2550858	SRP119041	250	6593	PRJNA402108	Pupa	Japan
SRR6111411	SAMN07520676	Bombyx mori	SRS2550857	SRP119041	250	8687	PRJNA402108	Pupa	Japan
SRR6111412	SAMN07520677	Bombyx mori	SRS2550917	SRP119041	250	7351	PRJNA402108	Pupa	Japan
SRR6111414	SAMN07520347	Bombyx mori	SRS2550855	SRP119041	250	9788	PRJNA402108	Pupa	Japan
SRR6111417	SAMN07580889	Bombyx mori	SRS2550853	SRP119041	200	21248	PRJNA402108	Pupa	Japan
SRR6111418	SAMN07520239	Bombyx mori	SRS2550851	SRP119041	250	7956	PRJNA402108	Pupa	China
SRR6111419	SAMN07515579	Bombyx mori	SRS2550850	SRP119041	250	8464	PRJNA402108	Pupa	China
SRR6111421	SAMN07515574	Bombyx mori	SRS2550848	SRP119041	250	9548	PRJNA402108	Pupa	China
SRR6111422	SAMN07520327	Bombyx mori	SRS2550915	SRP119041	250	9300	PRJNA402108	Pupa	China
SRR6111423	SAMN07520318	Bombyx mori	SRS2550847	SRP119041	250	7003	PRJNA402108	Pupa	China
SRR6111424	SAMN07520310	Bombyx mori	SRS2550846	SRP119041	250	7349	PRJNA402108	Pupa	China
SRR6111425	SAMN07520306	Bombyx mori	SRS2550845	SRP119041	250	7061	PRJNA402108	Pupa	China
SRR6111426	SAMN07520345	Bombyx mori	SRS2550844	SRP119041	250	7862	PRJNA402108	Pupa	China
SRR6111427	SAMN07520336	Bombyx mori	SRS2550843	SRP119041	250	8205	PRJNA402108	Pupa	China
SRR6111445	SAMN07514289	Bombyx mori	SRS2550856	SRP119041	250	6979	PRJNA402108	Pupa	China:Zhejiang
SRR6111448	SAMN07520337	Bombyx mori	SRS2550826	SRP119041	250	9648	PRJNA402108	Pupa	China
SRR6111449	SAMN07520346	Bombyx mori	SRS2550825	SRP119041	250	7640	PRJNA402108	Pupa	China
SRR6111450	SAMN07520307	Bombyx mori	SRS2550824	SRP119041	250	7661	PRJNA402108	Pupa	China
SRR6111451	SAMN07520311	Bombyx mori	SRS2550823	SRP119041	250	7544	PRJNA402108	Pupa	China
SRR6111452	SAMN07520319	Bombyx mori	SRS2550822	SRP119041	250	6551	PRJNA402108	Pupa	China
SRR6111453	SAMN07520328	Bombyx mori	SRS2550821	SRP119041	250	8409	PRJNA402108	Pupa	China
SRR6111454	SAMN07520679	Bombyx mori	SRS2550820	SRP119041	250	7588	PRJNA402108	Pupa	China
SRR6111455	SAMN07520680	Bombyx mori	SRS2550819	SRP119041	250	6165	PRJNA402108	Pupa	China
SRR6111456	SAMN07520681	Bombyx mori	SRS2550818	SRP119041	250	6145	PRJNA402108	Pupa	China
SRR6111457	SAMN07520240	Bombyx mori	SRS2550817	SRP119041	250	10189	PRJNA402108	Pupa	China
SRR6111468	SAMN07514191	Bombyx mori	SRS2550806	SRP119041	250	6576	PRJNA402108	Pupa	China:Jiangsu
SRR6111469	SAMN07514189	Bombyx mori	SRS2550805	SRP119041	250	6636	PRJNA402108	Pupa	China:Hunan
SRR6111471	SAMN07514197	Bombyx mori	SRS2550803	SRP119041	250	6759	PRJNA402108	Pupa	China:Sichuan
SRR6111474	SAMN07515566	Bombyx mori	SRS2550801	SRP119041	250	5762	PRJNA402108	Pupa	China:Zhejiang
SRR6111475	SAMN07514187	Bombyx mori	SRS2550799	SRP119041	250	7140	PRJNA402108	Pupa	China:Hubei
SRR6313531	SAMN08049966	Heliconius himera	SRS2706607	SRP081917	200	17028	PRJNA324415	whole body	Peru	female
SRR6313532	SAMN08049965	Heliconius himera	SRS2706606	SRP081917	200	11744	PRJNA324415	whole body	Peru	male
SRR6313533	SAMN08049958	Heliconius erato emma	SRS2706605	SRP081917	200	11229	PRJNA324415	whole body	Peru	male
SRR6313534	SAMN08049957	Heliconius erato emma	SRS2706604	SRP081917	200	11644	PRJNA324415	whole body	Peru	male
SRR6313535	SAMN08049956	Heliconius erato emma	SRS2706603	SRP081917	200	11485	PRJNA324415	whole body	Peru	male
SRR6313536	SAMN08049955	Heliconius erato emma	SRS2706602	SRP081917	200	12313	PRJNA324415	whole body	Peru	female
SRR6313537	SAMN08049962	Heliconius erato favorinus	SRS2706601	SRP081917	200	12277	PRJNA324415	whole body	Peru	male
SRR6313538	SAMN08049961	Heliconius erato favorinus	SRS2706600	SRP081917	200	12666	PRJNA324415	whole body	Peru	male
SRR6313539	SAMN08049960	Heliconius erato favorinus	SRS2706599	SRP081917	200	11316	PRJNA324415	whole body	Peru	male
SRR6313540	SAMN08049959	Heliconius erato favorinus	SRS2706598	SRP081917	200	11724	PRJNA324415	whole body	Peru	female
SRR6313541	SAMN08049964	Heliconius himera	SRS2706597	SRP081917	200	11527	PRJNA324415	whole body	Peru	male
SRR6313542	SAMN08049963	Heliconius himera	SRS2706596	SRP081917	200	14013	PRJNA324415	whole body	Peru	female
SRR6432897	SAMN08278546	Ectropis grisescens	SRS2800749	SRP127761	300	40530	PRJNA428023	whole body	China: Hangzhou
SRR6432898	SAMN08278544	Ostrinia furnacalis	SRS2800748	SRP127761	502	37839	PRJNA428023	whole body	China: Beijing
SRR6432899	SAMN08278545	Agrotis ipsilon	SRS2800747	SRP127761	302	14865	PRJNA428023	whole body	China: Beijing
SRR6442215	SAMN07695352	Vanessa tameamea	SRS2808840	SRP128076	159	36523	PRJNA412104	Thorax	USA: Hawaii\, Oahu	female
SRR6473480	SAMN08364434	Trichoplusia ni	SRS2835687	SRP129619	302	66231	PRJNA429983	whole body	USA
SRR6473482	SAMN08364434	Trichoplusia ni	SRS2835687	SRP129619	302	41016	PRJNA429983	whole body	USA
SRR6505218	SAMN08388737	Plutella xylostella	SRS2866591	SRP131301	200	11288	PRJNA431333	whole sample	Australia: Bairds Bay\, South Australia
SRR6505219	SAMN08388736	Plutella xylostella	SRS2866587	SRP131301	200	10883	PRJNA431333	whole sample	Australia: Bairds Bay\, South Australia
SRR6505220	SAMN08388725	Plutella xylostella	SRS2866588	SRP131301	300	15967	PRJNA431333	whole sample	Australia: Ginninderra farm\, Australian Capital Territory
SRR6505221	SAMN08388724	Plutella xylostella	SRS2866626	SRP131301	300	15499	PRJNA431333	whole sample	Australia: Ginninderra farm\, Australian Capital Territory
SRR6505222	SAMN08388735	Plutella xylostella	SRS2866584	SRP131301	200	12115	PRJNA431333	whole sample	Australia: Calca\, South Australia
SRR6505223	SAMN08388734	Plutella xylostella	SRS2866590	SRP131301	200	11332	PRJNA431333	whole sample	Australia: Calca\, South Australia
SRR6505224	SAMN08388727	Plutella xylostella	SRS2866589	SRP131301	200	12239	PRJNA431333	whole sample	USA: Waimea\, Hawaii Island\, Hawaii
SRR6505225	SAMN08388726	Plutella xylostella	SRS2866577	SRP131301	200	11491	PRJNA431333	whole sample	USA: Waimea\, Hawaii Island\, Hawaii
SRR6505226	SAMN08388733	Plutella xylostella	SRS2866586	SRP131301	200	11678	PRJNA431333	whole sample	USA: Kula\, Maui\, Hawaii
SRR6505227	SAMN08388732	Plutella xylostella	SRS2866582	SRP131301	200	11939	PRJNA431333	whole sample	USA: Kula\, Maui\, Hawaii
SRR6505228	SAMN08388731	Plutella xylostella	SRS2866601	SRP131301	200	12155	PRJNA431333	whole sample	USA: Kunia\, Oahu\, Hawaii
SRR6505229	SAMN08388730	Plutella xylostella	SRS2866607	SRP131301	200	12348	PRJNA431333	whole sample	USA: Kunia\, Oahu\, Hawaii
SRR6505230	SAMN08388729	Plutella xylostella	SRS2866596	SRP131301	200	12050	PRJNA431333	whole sample	USA: Kunia\, Oahu\, Hawaii
SRR6505231	SAMN08388728	Plutella xylostella	SRS2866599	SRP131301	200	11277	PRJNA431333	whole sample	USA: Kunia\, Oahu\, Hawaii
SRR6505232	SAMN08388723	Plutella xylostella	SRS2866627	SRP131301	300	15359	PRJNA431333	whole sample	Australia: Cook\, Australian Capital Territory
SRR6505233	SAMN08388722	Plutella xylostella	SRS2866585	SRP131301	300	14693	PRJNA431333	whole sample	Australia: Cook\, Australian Capital Territory
SRR6505268	SAMN08388765	Plutella australiana	SRS2866643	SRP131303	200	13296	PRJNA431338	whole sample	Australia: Cook\, Australian Capital Territory
SRR6505269	SAMN08388772	Plutella australiana	SRS2866631	SRP131303	200	10829	PRJNA431338	whole sample	Australia: Bairds Bay\, South Australia
SRR6505270	SAMN08388766	Plutella australiana	SRS2866640	SRP131303	300	15399	PRJNA431338	whole sample	Australia: Ginninderra farm\, Australian Capital Territory
SRR6505271	SAMN08388767	Plutella australiana	SRS2866629	SRP131303	300	13464	PRJNA431338	whole sample	Australia: Ginninderra farm\, Australian Capital Territory
SRR6505272	SAMN08388768	Plutella australiana	SRS2866644	SRP131303	300	16304	PRJNA431338	whole sample	Australia: Ginninderra farm\, Australian Capital Territory
SRR6505273	SAMN08388762	Plutella australiana	SRS2866639	SRP131303	300	13658	PRJNA431338	whole sample	Australia: Cook\, Australian Capital Territory
SRR6505274	SAMN08388769	Plutella australiana	SRS2866645	SRP131303	300	16055	PRJNA431338	whole sample	Australia: Ginninderra farm\, Australian Capital Territory
SRR6505276	SAMN08388764	Plutella australiana	SRS2866632	SRP131303	300	15779	PRJNA431338	whole sample	Australia: Cook\, Australian Capital Territory
SRR6505277	SAMN08388770	Plutella australiana	SRS2866636	SRP131303	200	11364	PRJNA431338	whole sample	Australia: Calca\, South Australia
SRR6505279	SAMN08388771	Plutella australiana	SRS2866630	SRP131303	200	11523	PRJNA431338	whole sample	Australia: Calca\, South Australia
SRR6679360	SAMN08456345	Lepidochrysops patricia	SRS2919694	SRP132341	188	17719	PRJNA432311	thorax	South Africa: KwaZulu Natal\, Eshowe
SRR6679361	SAMN08456343	Parnassius apollo	SRS2919693	SRP132341	297	14696	PRJNA432311	thorax	Germany: Rheinland-Pfalz\, Moseltal\, Klotten
SRR6679362	SAMN08456344	Jalmenus evagoras	SRS2919692	SRP132341	187	14928	PRJNA432311	thorax	Australia: New South Wales\, Ebor
SRR6727411	SAMN08536677	Tineola bisselliella	SRS2959871	SRP132881	302	12634	PRJNA434116	whole insect	USA
SRR6727426	SAMN08536812	Adela reaumurella	SRS2959887	SRP132884	302	20127	PRJNA434125	whole insect	USA
SRR6727435	SAMN08536841	Micropterix facetella	SRS2959895	SRP132886	302	15671	PRJNA434128	whole insect	USA
SRR6727440	SAMN08536843	Eumaeus atala	SRS2959901	SRP132887	302	17114	PRJNA434129	whole insect	USA
SRR6837585	SAMN08712059	Pieris rapae	SRS3045729	SRP134094	200	1866	PRJNA437291	larval cuticle	USA
SRR6837586	SAMN08712059	Pieris rapae	SRS3045729	SRP134094	200	2566	PRJNA437291	larval cuticle	USA
SRR6837587	SAMN08712059	Pieris rapae	SRS3045729	SRP134094	200	1937	PRJNA437291	larval cuticle	USA
SRR6837588	SAMN08712059	Pieris rapae	SRS3045729	SRP134094	200	3817	PRJNA437291	larval cuticle	USA
SRR6837589	SAMN08712059	Pieris rapae	SRS3045729	SRP134094	200	1486	PRJNA437291	larval cuticle	USA
SRR6837590	SAMN08712059	Pieris rapae	SRS3045729	SRP134094	200	1789	PRJNA437291	larval cuticle	USA
SRR6837591	SAMN08712059	Pieris rapae	SRS3045729	SRP134094	200	1747	PRJNA437291	larval cuticle	USA
SRR6837592	SAMN08712059	Pieris rapae	SRS3045729	SRP134094	200	2145	PRJNA437291	larval cuticle	USA
SRR6837593	SAMN08712059	Pieris rapae	SRS3045729	SRP134094	200	1719	PRJNA437291	larval cuticle	USA
SRR6837594	SAMN08712059	Pieris rapae	SRS3045729	SRP134094	200	1914	PRJNA437291	larval cuticle	USA
SRR6837595	SAMN08712059	Pieris rapae	SRS3045729	SRP134094	200	3174	PRJNA437291	larval cuticle	USA
SRR6837596	SAMN08712059	Pieris rapae	SRS3045729	SRP134094	200	2342	PRJNA437291	larval cuticle	USA
SRR6837597	SAMN08712059	Pieris rapae	SRS3045729	SRP134094	200	1895	PRJNA437291	larval cuticle	USA
SRR6837598	SAMN08712059	Pieris rapae	SRS3045729	SRP134094	200	2444	PRJNA437291	larval cuticle	USA
SRR6837599	SAMN08712059	Pieris rapae	SRS3045729	SRP134094	200	2492	PRJNA437291	larval cuticle	USA
SRR6837600	SAMN08712059	Pieris rapae	SRS3045729	SRP134094	200	3969	PRJNA437291	larval cuticle	USA
SRR6837601	SAMN08712059	Pieris rapae	SRS3045729	SRP134094	200	3411	PRJNA437291	larval cuticle	USA
SRR6837602	SAMN08712059	Pieris rapae	SRS3045729	SRP134094	200	3998	PRJNA437291	larval cuticle	USA
SRR6837603	SAMN08712059	Pieris rapae	SRS3045729	SRP134094	200	1736	PRJNA437291	larval cuticle	USA
SRR6837604	SAMN08712059	Pieris rapae	SRS3045729	SRP134094	200	1619	PRJNA437291	larval cuticle	USA
SRR6837605	SAMN08712059	Pieris rapae	SRS3045729	SRP134094	200	1749	PRJNA437291	larval cuticle	USA
SRR6837606	SAMN08712059	Pieris rapae	SRS3045729	SRP134094	200	1490	PRJNA437291	larval cuticle	USA
SRR6837607	SAMN08712059	Pieris rapae	SRS3045729	SRP134094	200	1512	PRJNA437291	larval cuticle	USA
SRR6837608	SAMN08712059	Pieris rapae	SRS3045729	SRP134094	200	3184	PRJNA437291	larval cuticle	USA
SRR6837609	SAMN08712059	Pieris rapae	SRS3045729	SRP134094	200	2453	PRJNA437291	larval cuticle	USA
SRR6837610	SAMN08712059	Pieris rapae	SRS3045729	SRP134094	200	2968	PRJNA437291	larval cuticle	USA
SRR6837611	SAMN08712059	Pieris rapae	SRS3045729	SRP134094	200	1524	PRJNA437291	larval cuticle	USA
SRR6837612	SAMN08712059	Pieris rapae	SRS3045729	SRP134094	200	4580	PRJNA437291	larval cuticle	USA
SRR6837613	SAMN08712059	Pieris rapae	SRS3045729	SRP134094	200	2785	PRJNA437291	larval cuticle	USA
SRR6837614	SAMN08712059	Pieris rapae	SRS3045729	SRP134094	200	2262	PRJNA437291	larval cuticle	USA
SRR6837615	SAMN08712059	Pieris rapae	SRS3045729	SRP134094	200	3032	PRJNA437291	larval cuticle	USA
SRR6837616	SAMN08712059	Pieris rapae	SRS3045729	SRP134094	200	1211	PRJNA437291	larval cuticle	USA
SRR6837617	SAMN08712059	Pieris rapae	SRS3045729	SRP134094	200	2639	PRJNA437291	larval cuticle	USA
SRR6837618	SAMN08712059	Pieris rapae	SRS3045729	SRP134094	200	3550	PRJNA437291	larval cuticle	USA
SRR6837619	SAMN08712059	Pieris rapae	SRS3045729	SRP134094	200	2681	PRJNA437291	larval cuticle	USA
SRR6837620	SAMN08712059	Pieris rapae	SRS3045729	SRP134094	200	1807	PRJNA437291	larval cuticle	USA
SRR6837621	SAMN08712059	Pieris rapae	SRS3045729	SRP134094	200	1179	PRJNA437291	larval cuticle	USA
SRR6837622	SAMN08712059	Pieris rapae	SRS3045729	SRP134094	200	1827	PRJNA437291	larval cuticle	USA
SRR6837623	SAMN08712059	Pieris rapae	SRS3045729	SRP134094	200	2444	PRJNA437291	larval cuticle	USA
SRR6837624	SAMN08712059	Pieris rapae	SRS3045729	SRP134094	200	2893	PRJNA437291	larval cuticle	USA
SRR6837625	SAMN08712059	Pieris rapae	SRS3045729	SRP134094	200	1440	PRJNA437291	larval cuticle	USA
SRR6837626	SAMN08712059	Pieris rapae	SRS3045729	SRP134094	200	1785	PRJNA437291	larval cuticle	USA
SRR6837627	SAMN08712059	Pieris rapae	SRS3045729	SRP134094	200	2957	PRJNA437291	larval cuticle	USA
SRR6837628	SAMN08712059	Pieris rapae	SRS3045729	SRP134094	200	2520	PRJNA437291	larval cuticle	USA
SRR6837629	SAMN08712059	Pieris rapae	SRS3045729	SRP134094	200	1284	PRJNA437291	larval cuticle	USA
SRR6837630	SAMN08712059	Pieris rapae	SRS3045729	SRP134094	200	2815	PRJNA437291	larval cuticle	USA
SRR6837631	SAMN08712059	Pieris rapae	SRS3045729	SRP134094	200	1672	PRJNA437291	larval cuticle	USA
SRR6837632	SAMN08712059	Pieris rapae	SRS3045729	SRP134094	200	2517	PRJNA437291	larval cuticle	USA
SRR6837633	SAMN08712059	Pieris rapae	SRS3045729	SRP134094	200	2319	PRJNA437291	larval cuticle	USA
SRR6837634	SAMN08712059	Pieris rapae	SRS3045729	SRP134094	200	3001	PRJNA437291	larval cuticle	USA
SRR6837635	SAMN08712059	Pieris rapae	SRS3045729	SRP134094	200	2027	PRJNA437291	larval cuticle	USA
SRR6837636	SAMN08712059	Pieris rapae	SRS3045729	SRP134094	200	2322	PRJNA437291	larval cuticle	USA
SRR6837637	SAMN08712059	Pieris rapae	SRS3045729	SRP134094	200	1766	PRJNA437291	larval cuticle	USA
SRR6837638	SAMN08712059	Pieris rapae	SRS3045729	SRP134094	200	1591	PRJNA437291	larval cuticle	USA
SRR6837639	SAMN08712059	Pieris rapae	SRS3045729	SRP134094	200	1569	PRJNA437291	larval cuticle	USA
SRR6837640	SAMN08712059	Pieris rapae	SRS3045729	SRP134094	200	1066	PRJNA437291	larval cuticle	USA
SRR6837641	SAMN08712059	Pieris rapae	SRS3045729	SRP134094	200	3462	PRJNA437291	larval cuticle	USA
SRR6837642	SAMN08712059	Pieris rapae	SRS3045729	SRP134094	200	2014	PRJNA437291	larval cuticle	USA
SRR6837643	SAMN08712059	Pieris rapae	SRS3045729	SRP134094	200	1672	PRJNA437291	larval cuticle	USA
SRR6837644	SAMN08712059	Pieris rapae	SRS3045729	SRP134094	200	1064	PRJNA437291	larval cuticle	USA
SRR6837645	SAMN08712059	Pieris rapae	SRS3045729	SRP134094	200	2349	PRJNA437291	larval cuticle	USA
SRR6837646	SAMN08712059	Pieris rapae	SRS3045729	SRP134094	200	2848	PRJNA437291	larval cuticle	USA
SRR6837647	SAMN08712059	Pieris rapae	SRS3045729	SRP134094	200	2837	PRJNA437291	larval cuticle	USA
SRR6837648	SAMN08712059	Pieris rapae	SRS3045729	SRP134094	200	2520	PRJNA437291	larval cuticle	USA
SRR6837649	SAMN08712059	Pieris rapae	SRS3045729	SRP134094	200	2695	PRJNA437291	larval cuticle	USA
SRR6837650	SAMN08712059	Pieris rapae	SRS3045729	SRP134094	200	1825	PRJNA437291	larval cuticle	USA
SRR6837651	SAMN08712059	Pieris rapae	SRS3045729	SRP134094	200	1683	PRJNA437291	larval cuticle	USA
SRR6837652	SAMN08712059	Pieris rapae	SRS3045729	SRP134094	200	1669	PRJNA437291	larval cuticle	USA
SRR6837653	SAMN08712059	Pieris rapae	SRS3045729	SRP134094	200	1511	PRJNA437291	larval cuticle	USA
SRR6837654	SAMN08712059	Pieris rapae	SRS3045729	SRP134094	200	1903	PRJNA437291	larval cuticle	USA
SRR6837655	SAMN08712059	Pieris rapae	SRS3045729	SRP134094	200	1881	PRJNA437291	larval cuticle	USA
SRR6837656	SAMN08712059	Pieris rapae	SRS3045729	SRP134094	200	2190	PRJNA437291	larval cuticle	USA
SRR6837657	SAMN08712059	Pieris rapae	SRS3045729	SRP134094	200	2667	PRJNA437291	larval cuticle	USA
SRR6837658	SAMN08712059	Pieris rapae	SRS3045729	SRP134094	200	2236	PRJNA437291	larval cuticle	USA
SRR6837659	SAMN08712059	Pieris rapae	SRS3045729	SRP134094	200	3602	PRJNA437291	larval cuticle	USA
SRR6837660	SAMN08712059	Pieris rapae	SRS3045729	SRP134094	200	1227	PRJNA437291	larval cuticle	USA
SRR6837661	SAMN08712059	Pieris rapae	SRS3045729	SRP134094	200	1805	PRJNA437291	larval cuticle	USA
SRR6837662	SAMN08712059	Pieris rapae	SRS3045729	SRP134094	200	2282	PRJNA437291	larval cuticle	USA
SRR6837663	SAMN08712059	Pieris rapae	SRS3045729	SRP134094	200	2705	PRJNA437291	larval cuticle	USA
SRR6837664	SAMN08712059	Pieris rapae	SRS3045729	SRP134094	200	1489	PRJNA437291	larval cuticle	USA
SRR6837665	SAMN08712059	Pieris rapae	SRS3045729	SRP134094	200	1112	PRJNA437291	larval cuticle	USA
SRR6837666	SAMN08712059	Pieris rapae	SRS3045729	SRP134094	200	1559	PRJNA437291	larval cuticle	USA
SRR6837667	SAMN08712059	Pieris rapae	SRS3045729	SRP134094	200	3479	PRJNA437291	larval cuticle	USA
SRR6837668	SAMN08712059	Pieris rapae	SRS3045729	SRP134094	200	1845	PRJNA437291	larval cuticle	USA
SRR6837669	SAMN08712059	Pieris rapae	SRS3045729	SRP134094	200	1513	PRJNA437291	larval cuticle	USA
SRR6837670	SAMN08712059	Pieris rapae	SRS3045729	SRP134094	200	2812	PRJNA437291	larval cuticle	USA
SRR6837671	SAMN08712059	Pieris rapae	SRS3045729	SRP134094	200	2127	PRJNA437291	larval cuticle	USA
SRR6837672	SAMN08712059	Pieris rapae	SRS3045729	SRP134094	200	1468	PRJNA437291	larval cuticle	USA
SRR6837673	SAMN08712059	Pieris rapae	SRS3045729	SRP134094	200	1518	PRJNA437291	larval cuticle	USA
SRR6837674	SAMN08712059	Pieris rapae	SRS3045729	SRP134094	200	2300	PRJNA437291	larval cuticle	USA
SRR6837675	SAMN08712059	Pieris rapae	SRS3045729	SRP134094	200	1884	PRJNA437291	larval cuticle	USA
SRR6837676	SAMN08712059	Pieris rapae	SRS3045729	SRP134094	200	1430	PRJNA437291	larval cuticle	USA
SRR6837677	SAMN08712059	Pieris rapae	SRS3045729	SRP134094	200	2467	PRJNA437291	larval cuticle	USA
SRR6837678	SAMN08712059	Pieris rapae	SRS3045729	SRP134094	200	2103	PRJNA437291	larval cuticle	USA
SRR6837679	SAMN08712059	Pieris rapae	SRS3045729	SRP134094	200	2951	PRJNA437291	larval cuticle	USA
SRR6837680	SAMN08712059	Pieris rapae	SRS3045729	SRP134094	200	1562	PRJNA437291	larval cuticle	USA
SRR6925894	SAMN08826815	Danaus chrysippus	SRS3113616	SRP136915	502	21492	PRJNA448181	whole body	Kenya: Kitengela	female
SRR6925895	SAMN08826815	Danaus chrysippus	SRS3113616	SRP136915	502	24862	PRJNA448181	whole body	Kenya: Kitengela	female
SRR6925896	SAMN08826815	Danaus chrysippus	SRS3113616	SRP136915	502	15239	PRJNA448181	whole body	Kenya: Kitengela	female
SRR6925897	SAMN08826815	Danaus chrysippus	SRS3113616	SRP136915	502	15501	PRJNA448181	whole body	Kenya: Kitengela	female
SRR6925899	SAMN08826815	Danaus chrysippus	SRS3113616	SRP136915	502	85658	PRJNA448181	whole body	Kenya: Kitengela	female
SRR6925900	SAMN08826814	Danaus chrysippus	SRS3113615	SRP136915	502	82972	PRJNA448181	whole body	Kenya: Watamu	male
SRR6958680	SAMN08888097	Pieris napi	SRS3138841	SRP138346	248	66551	PRJNA449143	thorax	Sweden: Abisko
SRR6984048	SAMN08712583	Depressaria pastinacella	SRS3158375	SRP139572	200	20566	PRJNA432974	whole insect	USA: Illinois
SRR6984049	SAMN08712583	Depressaria pastinacella	SRS3158375	SRP139572	300	51184	PRJNA432974	whole insect	USA: Illinois
SRR6984052	SAMN08712583	Depressaria pastinacella	SRS3158375	SRP139572	200	30859	PRJNA432974	whole insect	USA: Illinois
SRR6984053	SAMN08712583	Depressaria pastinacella	SRS3158375	SRP139572	200	33768	PRJNA432974	whole insect	USA: Illinois
SRR6984054	SAMN08712583	Depressaria pastinacella	SRS3158375	SRP139572	200	21967	PRJNA432974	whole insect	USA: Illinois
SRR7089540	SAMN09008022	Manduca sexta	SRS3239931	SRP144217	300	12573	PRJNA454493	Thoracic muscle	USA:North Carolina	male
SRR7089541	SAMN09008021	Manduca sexta	SRS3239930	SRP144217	300	10751	PRJNA454493	Thoracic muscle	USA:North Carolina	male
SRR7089542	SAMN09008020	Manduca sexta	SRS3239929	SRP144217	300	9574	PRJNA454493	Thoracic muscle	USA:North Carolina	male
SRR7089543	SAMN09008019	Manduca sexta	SRS3239927	SRP144217	300	9153	PRJNA454493	Thoracic muscle	USA:North Carolina	male
SRR7089544	SAMN09008018	Manduca sexta	SRS3239928	SRP144217	300	8004	PRJNA454493	Thoracic muscle	USA:North Carolina	male
SRR7089545	SAMN09008017	Manduca sexta	SRS3239926	SRP144217	300	9071	PRJNA454493	Thoracic muscle	USA:North Carolina	male
SRR7089546	SAMN09008016	Manduca sexta	SRS3239925	SRP144217	300	9474	PRJNA454493	Thoracic muscle	USA:North Carolina	male
SRR7089547	SAMN09008015	Manduca sexta	SRS3239924	SRP144217	300	8693	PRJNA454493	Thoracic muscle	USA:North Carolina	male
SRR7089548	SAMN09008024	Manduca sexta	SRS3239923	SRP144217	300	12296	PRJNA454493	Thoracic muscle	USA:North Carolina	male
SRR7089549	SAMN09008023	Manduca sexta	SRS3239922	SRP144217	300	9448	PRJNA454493	Thoracic muscle	USA:North Carolina	male
SRR7089550	SAMN09008029	Agrius cingulata	SRS3239921	SRP144217	300	10107	PRJNA454493	Thoracic muscle	USA:North Carolina	male
SRR7089551	SAMN09008026	Manduca sexta	SRS3239920	SRP144217	300	9810	PRJNA454493	Thoracic muscle	USA:North Carolina	male
SRR7089552	SAMN09008025	Manduca sexta	SRS3239917	SRP144217	300	10545	PRJNA454493	Thoracic muscle	USA:North Carolina	male
SRR7089553	SAMN09008028	Manduca rustica	SRS3239918	SRP144217	300	9450	PRJNA454493	Thoracic muscle	USA:North Carolina	male
SRR7089554	SAMN09008027	Manduca quinquemaculata	SRS3239919	SRP144217	300	8322	PRJNA454493	Thoracic muscle	USA:North Carolina	male
SRR7162646	SAMN09206395	Heliconius pardalinus	SRS3298233	SRP145614	200	11869	PRJNA471310	adult thorax/abdomen	Peru
SRR7162647	SAMN09206388	Heliconius ismenius	SRS3298232	SRP145614	200	7420	PRJNA471310	adult thorax/abdomen	Panama
SRR7162648	SAMN09206387	Heliconius numata	SRS3298231	SRP145614	200	8846	PRJNA471310	adult thorax/abdomen	Peru
SRR7162649	SAMN09206390	Heliconius ismenius	SRS3298230	SRP145614	200	12367	PRJNA471310	adult thorax/abdomen	Panama
SRR7162650	SAMN09206389	Heliconius ismenius	SRS3298229	SRP145614	200	6577	PRJNA471310	adult thorax/abdomen	Panama
SRR7162651	SAMN09206392	Heliconius hecale	SRS3298228	SRP145614	200	7545	PRJNA471310	adult thorax/abdomen	Panama
SRR7162652	SAMN09206391	Heliconius hecale	SRS3298227	SRP145614	200	9801	PRJNA471310	adult thorax/abdomen	Panama
SRR7162653	SAMN09206394	Heliconius pardalinus	SRS3298225	SRP145614	200	12019	PRJNA471310	adult thorax/abdomen	Peru
SRR7162654	SAMN09206393	Heliconius pardalinus	SRS3298226	SRP145614	200	12081	PRJNA471310	adult thorax/abdomen	Peru
SRR7162655	SAMN09206400	Heliconius elevatus	SRS3298224	SRP145614	200	9376	PRJNA471310	adult thorax/abdomen	Ecuador
SRR7162656	SAMN09206399	Heliconius elevatus	SRS3298223	SRP145614	200	12840	PRJNA471310	adult thorax/abdomen	Ecuador
SRR7162657	SAMN09206398	Heliconius pardalinus	SRS3298222	SRP145614	200	9532	PRJNA471310	adult thorax/abdomen	Ecuador
SRR7162658	SAMN09206397	Heliconius pardalinus	SRS3298221	SRP145614	200	13053	PRJNA471310	adult thorax/abdomen	Ecuador
SRR7162659	SAMN09206403	Heliconius elevatus	SRS3298220	SRP145614	200	13923	PRJNA471310	adult thorax/abdomen	French Guiana
SRR7162660	SAMN09206402	Heliconius elevatus	SRS3298219	SRP145614	200	9829	PRJNA471310	adult thorax/abdomen	Ecuador
SRR7162661	SAMN09206401	Heliconius elevatus	SRS3298218	SRP145614	200	13099	PRJNA471310	adult thorax/abdomen	Ecuador
SRR7174358	SAMN07767772	Megathymus ursus violae	SRS3308823	SRP147939	223	20570	PRJNA464409	whole body	USA: Texas\, Pecos Co.\, Grass Mountains	male
SRR7174554	SAMN06232406	Udranomia eurus	SRS3308705	SRP147939	289	3218	PRJNA464409	abdomen	Costa Rica: Guanacaste Province\, Area de Conservation Guanacaste\, Sector Rincon Rain Forest\, Camino Rio Francia	female
SRR7174559	SAMN06232401	Udranomia kikkawai	SRS3308661	SRP147939	237	3962	PRJNA464409	abdomen	Costa Rica: Guanacaste Province\, Area de Conservation Guanacaste\, Sector Pitilla\, Sendero Nacho	female
SRR7174560	SAMN06232397	Udranomia orcinus	SRS3308660	SRP147939	300	3205	PRJNA464409	abdomen	Costa Rica: Alajuela Province\, Area de Conservation Guanacaste\, Sector San Cristobal\, Rio Blanco Abajo
SRR7637637	SAMN09760079	Pararge aegeria	SRS3621960	SRP156126	195	26613	PRJNA484116	thorax	Sweden: Skane
SRR7637638	SAMN09760078	Pararge aegeria	SRS3621957	SRP156126	195	24451	PRJNA484116	thorax	Sweden: Sundsvall
SRR7702540	SAMN09813430	Heliconius ismenius	SRS3676573	SRP158125	200	1444	PRJNA485723	thorax	Ecuador: Tinalandia	male
SRR7702541	SAMN09813431	Heliconius melpomene plesseni	SRS3676572	SRP158125	200	4894	PRJNA485723	thorax	Ecuador: Shell	male
SRR7702542	SAMN09813428	Heliconius melpomene cythera	SRS3676571	SRP158125	200	3992	PRJNA485723	thorax	Ecuador: Guaycuyacu	male
SRR7702543	SAMN09813429	Heliconius melpomene cythera	SRS3676570	SRP158125	200	2400	PRJNA485723	thorax	Ecuador: Tinalandia	male
SRR7702544	SAMN09813425	Heliconius atthis	SRS3676569	SRP158125	200	2560	PRJNA485723	thorax	Ecuador: Tinalandia	male
SRR7702545	SAMN09813426	Heliconius atthis	SRS3676568	SRP158125	200	1683	PRJNA485723	thorax	Ecuador: Tinalandia	male
SRR7702546	SAMN09813427	Heliconius atthis	SRS3676566	SRP158125	200	2657	PRJNA485723	thorax	Ecuador: Guaycuyacu	male
SRR7702547	SAMN09813424	Heliconius atthis	SRS3676567	SRP158125	200	3070	PRJNA485723	thorax	Ecuador: Guaycuyacu	male
SRR7702548	SAMN09813432	Heliconius melpomene plesseni	SRS3676565	SRP158125	200	4840	PRJNA485723	thorax	Ecuador: Mira	male
SRR7779818	SAMN05712510	Hypolimnas misippus	SRS1729330	SRP090872	280	8978	PRJNA345473	whole insect
SRR7819642	SAMN10034154	Achroia grisella	SRS3765737	SRP158931	196	79501	PRJNA487649	whole body	not collected	male
SRR7819643	SAMN10034154	Achroia grisella	SRS3765737	SRP158931	199	58082	PRJNA487649	whole body	not collected	male
SRR7882562	SAMN08536677	Tineola bisselliella	SRS2959871	SRP132881	287	12025	PRJNA434116	whole insect	USA
SRR7882661	SAMN09932754	Hyposmocoma kahamanoa	SRS3806207	SRP162247	159	74462	PRJNA488386	whole body	USA: HI\, Oahu
SRR8103939	SAMN10284895	Agrotis ipsilon	SRS3975650	SRP166759	300	23999	PRJNA498179	whole body	China:Handan
SRR8103942	SAMN10284898	Hyphantria cunea	SRS3975647	SRP166759	300	27918	PRJNA498179	whole body	China:Binzhou
SRR8109440	SAMN10290291	Hyphantria cunea	SRS3980222	SRP166829	300	17096	PRJNA498339	whole body	China:Tianjin
SRR8109441	SAMN10290281	Hyphantria cunea	SRS3980223	SRP166829	300	14880	PRJNA498339	whole body	China:Gaobeidian
SRR8109442	SAMN10290286	Hyphantria cunea	SRS3980221	SRP166829	300	15375	PRJNA498339	whole body	China:Gaobeidian
SRR8109443	SAMN10290284	Hyphantria cunea	SRS3980220	SRP166829	300	21862	PRJNA498339	whole body	China:Shenyang
SRR8109444	SAMN10290282	Hyphantria cunea	SRS3980219	SRP166829	300	15555	PRJNA498339	whole body	China:Tianjin
SRR8109445	SAMN10290287	Hyphantria cunea	SRS3980218	SRP166829	300	15772	PRJNA498339	whole body	China:Tianjin
SRR8109446	SAMN10290279	Hyphantria cunea	SRS3980217	SRP166829	300	25602	PRJNA498339	whole body	China:Shenyang
SRR8109448	SAMN10290293	Hyphantria cunea	SRS3980215	SRP166829	300	16017	PRJNA498339	whole body	China:Gaobeidian
SRR8109449	SAMN10290290	Hyphantria cunea	SRS3980214	SRP166829	300	14333	PRJNA498339	whole body	China:Gaobeidian
SRR8109450	SAMN10290283	Hyphantria cunea	SRS3980213	SRP166829	300	15816	PRJNA498339	whole body	China:Binzhou
SRR8109451	SAMN10290288	Hyphantria cunea	SRS3980212	SRP166829	300	15117	PRJNA498339	whole body	China:Binzhou
SRR8109452	SAMN10290292	Hyphantria cunea	SRS3980211	SRP166829	300	16237	PRJNA498339	whole body	China:Qinhuangdao
SRR8109453	SAMN10290280	Hyphantria cunea	SRS3980210	SRP166829	300	15642	PRJNA498339	whole body	China:Qinhuangdao
SRR8109455	SAMN10290285	Hyphantria cunea	SRS3980208	SRP166829	300	15466	PRJNA498339	whole body	China:Qinhuangdao
SRR8238474	SAMN10449075	Chilo suppressalis	SRS4073283	SRP170219	202	808	PRJNA506136	whole body	China:Hubei	not collected
SRR8238475	SAMN10449075	Chilo suppressalis	SRS4073283	SRP170219	202	808	PRJNA506136	whole body	China:Hubei	not collected
SRR8238476	SAMN10449073	Chilo suppressalis	SRS4073281	SRP170219	202	808	PRJNA506136	whole body	China:Hubei	not collected
SRR8238477	SAMN10449073	Chilo suppressalis	SRS4073281	SRP170219	202	808	PRJNA506136	whole body	China:Hubei	not collected
SRR8238479	SAMN10449075	Chilo suppressalis	SRS4073283	SRP170219	202	808	PRJNA506136	whole body	China:Hubei	not collected
SRR8238480	SAMN10449073	Chilo suppressalis	SRS4073281	SRP170219	202	808	PRJNA506136	whole body	China:Hubei	not collected
SRR8238482	SAMN10449073	Chilo suppressalis	SRS4073281	SRP170219	202	808	PRJNA506136	whole body	China:Hubei	not collected
SRR8238483	SAMN10449073	Chilo suppressalis	SRS4073281	SRP170219	202	808	PRJNA506136	whole body	China:Hubei	not collected
SRR8238484	SAMN10449038	Chilo suppressalis	SRS4073277	SRP170219	202	808	PRJNA506136	whole body	China:Hubei	not collected
SRR8238486	SAMN10449038	Chilo suppressalis	SRS4073277	SRP170219	202	612	PRJNA506136	whole body	China:Hubei	not collected
SRR8238487	SAMN10449038	Chilo suppressalis	SRS4073277	SRP170219	202	808	PRJNA506136	whole body	China:Hubei	not collected
SRR8238488	SAMN10449038	Chilo suppressalis	SRS4073277	SRP170219	202	808	PRJNA506136	whole body	China:Hubei	not collected
SRR8238490	SAMN10449038	Chilo suppressalis	SRS4073277	SRP170219	202	808	PRJNA506136	whole body	China:Hubei	not collected
SRR8238491	SAMN10449038	Chilo suppressalis	SRS4073277	SRP170219	202	808	PRJNA506136	whole body	China:Hubei	not collected
SRR8238492	SAMN10449038	Chilo suppressalis	SRS4073277	SRP170219	202	808	PRJNA506136	whole body	China:Hubei	not collected
SRR8238494	SAMN10449038	Chilo suppressalis	SRS4073277	SRP170219	202	808	PRJNA506136	whole body	China:Hubei	not collected
SRR8238495	SAMN10449075	Chilo suppressalis	SRS4073283	SRP170219	202	808	PRJNA506136	whole body	China:Hubei	not collected
SRR8238496	SAMN10449075	Chilo suppressalis	SRS4073283	SRP170219	202	808	PRJNA506136	whole body	China:Hubei	not collected
SRR8238497	SAMN10449075	Chilo suppressalis	SRS4073283	SRP170219	202	808	PRJNA506136	whole body	China:Hubei	not collected
SRR8238498	SAMN10449075	Chilo suppressalis	SRS4073283	SRP170219	202	808	PRJNA506136	whole body	China:Hubei	not collected
SRR8238499	SAMN10449075	Chilo suppressalis	SRS4073283	SRP170219	202	808	PRJNA506136	whole body	China:Hubei	not collected
SRR8238500	SAMN10449075	Chilo suppressalis	SRS4073283	SRP170219	202	808	PRJNA506136	whole body	China:Hubei	not collected
SRR8238501	SAMN10449075	Chilo suppressalis	SRS4073283	SRP170219	202	808	PRJNA506136	whole body	China:Hubei	not collected
SRR8238502	SAMN10449075	Chilo suppressalis	SRS4073283	SRP170219	202	808	PRJNA506136	whole body	China:Hubei	not collected
SRR8238503	SAMN10449075	Chilo suppressalis	SRS4073283	SRP170219	202	808	PRJNA506136	whole body	China:Hubei	not collected
SRR8238504	SAMN10449075	Chilo suppressalis	SRS4073283	SRP170219	202	808	PRJNA506136	whole body	China:Hubei	not collected
SRR8238505	SAMN10449038	Chilo suppressalis	SRS4073277	SRP170219	202	808	PRJNA506136	whole body	China:Hubei	not collected
SRR8238506	SAMN10449038	Chilo suppressalis	SRS4073277	SRP170219	202	808	PRJNA506136	whole body	China:Hubei	not collected
SRR8238507	SAMN10449038	Chilo suppressalis	SRS4073277	SRP170219	202	808	PRJNA506136	whole body	China:Hubei	not collected
SRR8238508	SAMN10449038	Chilo suppressalis	SRS4073277	SRP170219	202	808	PRJNA506136	whole body	China:Hubei	not collected
SRR8238509	SAMN10449038	Chilo suppressalis	SRS4073277	SRP170219	202	808	PRJNA506136	whole body	China:Hubei	not collected
SRR8238510	SAMN10449038	Chilo suppressalis	SRS4073277	SRP170219	202	808	PRJNA506136	whole body	China:Hubei	not collected
SRR8238511	SAMN10449038	Chilo suppressalis	SRS4073277	SRP170219	202	808	PRJNA506136	whole body	China:Hubei	not collected
SRR8238512	SAMN10449038	Chilo suppressalis	SRS4073277	SRP170219	202	808	PRJNA506136	whole body	China:Hubei	not collected
SRR8238513	SAMN10449038	Chilo suppressalis	SRS4073277	SRP170219	202	808	PRJNA506136	whole body	China:Hubei	not collected
SRR8238514	SAMN10449038	Chilo suppressalis	SRS4073277	SRP170219	202	808	PRJNA506136	whole body	China:Hubei	not collected
SRR8238515	SAMN10449073	Chilo suppressalis	SRS4073281	SRP170219	202	808	PRJNA506136	whole body	China:Hubei	not collected
SRR8238517	SAMN10449073	Chilo suppressalis	SRS4073281	SRP170219	202	808	PRJNA506136	whole body	China:Hubei	not collected
SRR8238518	SAMN10449073	Chilo suppressalis	SRS4073281	SRP170219	202	808	PRJNA506136	whole body	China:Hubei	not collected
SRR8238519	SAMN10449073	Chilo suppressalis	SRS4073281	SRP170219	202	808	PRJNA506136	whole body	China:Hubei	not collected
SRR8238520	SAMN10449073	Chilo suppressalis	SRS4073281	SRP170219	202	808	PRJNA506136	whole body	China:Hubei	not collected
SRR8238521	SAMN10449071	Chilo suppressalis	SRS4073278	SRP170219	202	512	PRJNA506136	whole body	China:Hubei	not collected
SRR8238522	SAMN10449073	Chilo suppressalis	SRS4073281	SRP170219	202	808	PRJNA506136	whole body	China:Hubei	not collected
SRR8238523	SAMN10449071	Chilo suppressalis	SRS4073278	SRP170219	202	808	PRJNA506136	whole body	China:Hubei	not collected
SRR8238524	SAMN10449071	Chilo suppressalis	SRS4073278	SRP170219	202	808	PRJNA506136	whole body	China:Hubei	not collected
SRR8238531	SAMN10449075	Chilo suppressalis	SRS4073283	SRP170219	202	379	PRJNA506136	whole body	China:Hubei	not collected
SRR8238535	SAMN10449073	Chilo suppressalis	SRS4073281	SRP170219	202	808	PRJNA506136	whole body	China:Hubei	not collected
SRR8238536	SAMN10449073	Chilo suppressalis	SRS4073281	SRP170219	202	808	PRJNA506136	whole body	China:Hubei	not collected
SRR8238537	SAMN10449073	Chilo suppressalis	SRS4073281	SRP170219	202	808	PRJNA506136	whole body	China:Hubei	not collected
SRR8238538	SAMN10449073	Chilo suppressalis	SRS4073281	SRP170219	202	808	PRJNA506136	whole body	China:Hubei	not collected
SRR8238539	SAMN10449073	Chilo suppressalis	SRS4073281	SRP170219	202	808	PRJNA506136	whole body	China:Hubei	not collected
SRR8238540	SAMN10449073	Chilo suppressalis	SRS4073281	SRP170219	202	808	PRJNA506136	whole body	China:Hubei	not collected
SRR8238541	SAMN10449073	Chilo suppressalis	SRS4073281	SRP170219	202	808	PRJNA506136	whole body	China:Hubei	not collected
SRR8238542	SAMN10449073	Chilo suppressalis	SRS4073281	SRP170219	202	808	PRJNA506136	whole body	China:Hubei	not collected
SRR8238543	SAMN10449073	Chilo suppressalis	SRS4073281	SRP170219	202	808	PRJNA506136	whole body	China:Hubei	not collected
SRR8238544	SAMN10449073	Chilo suppressalis	SRS4073281	SRP170219	202	808	PRJNA506136	whole body	China:Hubei	not collected
SRR8238545	SAMN10449038	Chilo suppressalis	SRS4073277	SRP170219	202	808	PRJNA506136	whole body	China:Hubei	not collected
SRR8238547	SAMN10449071	Chilo suppressalis	SRS4073278	SRP170219	202	808	PRJNA506136	whole body	China:Hubei	not collected
SRR8238548	SAMN10449071	Chilo suppressalis	SRS4073278	SRP170219	202	808	PRJNA506136	whole body	China:Hubei	not collected
SRR8238549	SAMN10449071	Chilo suppressalis	SRS4073278	SRP170219	202	808	PRJNA506136	whole body	China:Hubei	not collected
SRR8238550	SAMN10449071	Chilo suppressalis	SRS4073278	SRP170219	202	808	PRJNA506136	whole body	China:Hubei	not collected
SRR8238551	SAMN10449071	Chilo suppressalis	SRS4073278	SRP170219	202	808	PRJNA506136	whole body	China:Hubei	not collected
SRR8238552	SAMN10449071	Chilo suppressalis	SRS4073278	SRP170219	202	808	PRJNA506136	whole body	China:Hubei	not collected
SRR8238553	SAMN10449071	Chilo suppressalis	SRS4073278	SRP170219	202	808	PRJNA506136	whole body	China:Hubei	not collected
SRR8238554	SAMN10449071	Chilo suppressalis	SRS4073278	SRP170219	202	808	PRJNA506136	whole body	China:Hubei	not collected
SRR8238555	SAMN10449071	Chilo suppressalis	SRS4073278	SRP170219	202	580	PRJNA506136	whole body	China:Hubei	not collected
SRR8238556	SAMN10449071	Chilo suppressalis	SRS4073278	SRP170219	202	808	PRJNA506136	whole body	China:Hubei	not collected
SRR8238558	SAMN10449073	Chilo suppressalis	SRS4073281	SRP170219	202	546	PRJNA506136	whole body	China:Hubei	not collected
SRR8238559	SAMN10449073	Chilo suppressalis	SRS4073281	SRP170219	202	808	PRJNA506136	whole body	China:Hubei	not collected
SRR8238560	SAMN10449073	Chilo suppressalis	SRS4073281	SRP170219	202	808	PRJNA506136	whole body	China:Hubei	not collected
SRR8238561	SAMN10449073	Chilo suppressalis	SRS4073281	SRP170219	202	808	PRJNA506136	whole body	China:Hubei	not collected
SRR8238562	SAMN10449073	Chilo suppressalis	SRS4073281	SRP170219	202	808	PRJNA506136	whole body	China:Hubei	not collected
SRR8238563	SAMN10449073	Chilo suppressalis	SRS4073281	SRP170219	202	808	PRJNA506136	whole body	China:Hubei	not collected
SRR8238564	SAMN10449073	Chilo suppressalis	SRS4073281	SRP170219	202	808	PRJNA506136	whole body	China:Hubei	not collected
SRR8238565	SAMN10449073	Chilo suppressalis	SRS4073281	SRP170219	202	808	PRJNA506136	whole body	China:Hubei	not collected
SRR8238566	SAMN10449073	Chilo suppressalis	SRS4073281	SRP170219	202	808	PRJNA506136	whole body	China:Hubei	not collected
SRR8238567	SAMN10449073	Chilo suppressalis	SRS4073281	SRP170219	202	808	PRJNA506136	whole body	China:Hubei	not collected
SRR8238568	SAMN10449070	Chilo suppressalis	SRS4073279	SRP170219	202	808	PRJNA506136	whole body	China:Hubei	not collected
SRR8238569	SAMN10449070	Chilo suppressalis	SRS4073279	SRP170219	202	808	PRJNA506136	whole body	China:Hubei	not collected
SRR8238570	SAMN10449070	Chilo suppressalis	SRS4073279	SRP170219	202	808	PRJNA506136	whole body	China:Hubei	not collected
SRR8238572	SAMN10449070	Chilo suppressalis	SRS4073279	SRP170219	202	808	PRJNA506136	whole body	China:Hubei	not collected
SRR8238573	SAMN10449070	Chilo suppressalis	SRS4073279	SRP170219	202	808	PRJNA506136	whole body	China:Hubei	not collected
SRR8238574	SAMN10449070	Chilo suppressalis	SRS4073279	SRP170219	202	418	PRJNA506136	whole body	China:Hubei	not collected
SRR8238575	SAMN10449070	Chilo suppressalis	SRS4073279	SRP170219	202	808	PRJNA506136	whole body	China:Hubei	not collected
SRR8238576	SAMN10449070	Chilo suppressalis	SRS4073279	SRP170219	202	808	PRJNA506136	whole body	China:Hubei	not collected
SRR8238577	SAMN10449070	Chilo suppressalis	SRS4073279	SRP170219	202	808	PRJNA506136	whole body	China:Hubei	not collected
SRR8238578	SAMN10449070	Chilo suppressalis	SRS4073279	SRP170219	202	808	PRJNA506136	whole body	China:Hubei	not collected
SRR8238579	SAMN10449070	Chilo suppressalis	SRS4073279	SRP170219	202	808	PRJNA506136	whole body	China:Hubei	not collected
SRR8238580	SAMN10449038	Chilo suppressalis	SRS4073277	SRP170219	202	808	PRJNA506136	whole body	China:Hubei	not collected
SRR8238581	SAMN10449038	Chilo suppressalis	SRS4073277	SRP170219	202	808	PRJNA506136	whole body	China:Hubei	not collected
SRR8238582	SAMN10449038	Chilo suppressalis	SRS4073277	SRP170219	202	808	PRJNA506136	whole body	China:Hubei	not collected
SRR8238583	SAMN10449038	Chilo suppressalis	SRS4073277	SRP170219	202	808	PRJNA506136	whole body	China:Hubei	not collected
SRR8238584	SAMN10449038	Chilo suppressalis	SRS4073277	SRP170219	202	808	PRJNA506136	whole body	China:Hubei	not collected
SRR8238585	SAMN10449038	Chilo suppressalis	SRS4073277	SRP170219	202	1221	PRJNA506136	whole body	China:Hubei	not collected
SRR8238586	SAMN10449038	Chilo suppressalis	SRS4073277	SRP170219	202	808	PRJNA506136	whole body	China:Hubei	not collected
SRR8238587	SAMN10449038	Chilo suppressalis	SRS4073277	SRP170219	202	808	PRJNA506136	whole body	China:Hubei	not collected
SRR8238588	SAMN10449038	Chilo suppressalis	SRS4073277	SRP170219	202	808	PRJNA506136	whole body	China:Hubei	not collected
SRR8238589	SAMN10449038	Chilo suppressalis	SRS4073277	SRP170219	202	808	PRJNA506136	whole body	China:Hubei	not collected
SRR8238590	SAMN10449038	Chilo suppressalis	SRS4073277	SRP170219	202	808	PRJNA506136	whole body	China:Hubei	not collected
SRR8238591	SAMN10449038	Chilo suppressalis	SRS4073277	SRP170219	202	808	PRJNA506136	whole body	China:Hubei	not collected
SRR8238592	SAMN10449038	Chilo suppressalis	SRS4073277	SRP170219	202	808	PRJNA506136	whole body	China:Hubei	not collected
SRR8238594	SAMN10449038	Chilo suppressalis	SRS4073277	SRP170219	202	670	PRJNA506136	whole body	China:Hubei	not collected
SRR8238595	SAMN10449038	Chilo suppressalis	SRS4073277	SRP170219	202	808	PRJNA506136	whole body	China:Hubei	not collected
SRR8238596	SAMN10449038	Chilo suppressalis	SRS4073277	SRP170219	202	45093	PRJNA506136	whole body	China:Hubei	not collected
SRR8238597	SAMN10449038	Chilo suppressalis	SRS4073277	SRP170219	202	808	PRJNA506136	whole body	China:Hubei	not collected
SRR8238598	SAMN10449070	Chilo suppressalis	SRS4073279	SRP170219	202	808	PRJNA506136	whole body	China:Hubei	not collected
SRR8238599	SAMN10449070	Chilo suppressalis	SRS4073279	SRP170219	202	808	PRJNA506136	whole body	China:Hubei	not collected
SRR8238600	SAMN10449070	Chilo suppressalis	SRS4073279	SRP170219	202	808	PRJNA506136	whole body	China:Hubei	not collected
SRR8238601	SAMN10449070	Chilo suppressalis	SRS4073279	SRP170219	202	808	PRJNA506136	whole body	China:Hubei	not collected
SRR8238602	SAMN10449070	Chilo suppressalis	SRS4073279	SRP170219	202	808	PRJNA506136	whole body	China:Hubei	not collected
SRR8238603	SAMN10449070	Chilo suppressalis	SRS4073279	SRP170219	202	808	PRJNA506136	whole body	China:Hubei	not collected
SRR8238604	SAMN10449070	Chilo suppressalis	SRS4073279	SRP170219	202	808	PRJNA506136	whole body	China:Hubei	not collected
SRR8238605	SAMN10449070	Chilo suppressalis	SRS4073279	SRP170219	202	329	PRJNA506136	whole body	China:Hubei	not collected
SRR8238606	SAMN10449070	Chilo suppressalis	SRS4073279	SRP170219	202	808	PRJNA506136	whole body	China:Hubei	not collected
SRR8238607	SAMN10449070	Chilo suppressalis	SRS4073279	SRP170219	202	808	PRJNA506136	whole body	China:Hubei	not collected
SRR8238608	SAMN10449070	Chilo suppressalis	SRS4073279	SRP170219	202	808	PRJNA506136	whole body	China:Hubei	not collected
SRR8238609	SAMN10449070	Chilo suppressalis	SRS4073279	SRP170219	202	808	PRJNA506136	whole body	China:Hubei	not collected
SRR8238610	SAMN10449070	Chilo suppressalis	SRS4073279	SRP170219	202	808	PRJNA506136	whole body	China:Hubei	not collected
SRR8238611	SAMN10449070	Chilo suppressalis	SRS4073279	SRP170219	202	808	PRJNA506136	whole body	China:Hubei	not collected
SRR8238613	SAMN10449070	Chilo suppressalis	SRS4073279	SRP170219	202	808	PRJNA506136	whole body	China:Hubei	not collected
SRR8238614	SAMN10449038	Chilo suppressalis	SRS4073277	SRP170219	202	808	PRJNA506136	whole body	China:Hubei	not collected
SRR8238615	SAMN10449038	Chilo suppressalis	SRS4073277	SRP170219	202	808	PRJNA506136	whole body	China:Hubei	not collected
SRR8238616	SAMN10449070	Chilo suppressalis	SRS4073279	SRP170219	202	808	PRJNA506136	whole body	China:Hubei	not collected
SRR8238617	SAMN10449038	Chilo suppressalis	SRS4073277	SRP170219	202	808	PRJNA506136	whole body	China:Hubei	not collected
SRR8238618	SAMN10449038	Chilo suppressalis	SRS4073277	SRP170219	202	808	PRJNA506136	whole body	China:Hubei	not collected
SRR8238619	SAMN10449038	Chilo suppressalis	SRS4073277	SRP170219	202	808	PRJNA506136	whole body	China:Hubei	not collected
SRR8238620	SAMN10449038	Chilo suppressalis	SRS4073277	SRP170219	202	808	PRJNA506136	whole body	China:Hubei	not collected
SRR8238621	SAMN10449038	Chilo suppressalis	SRS4073277	SRP170219	202	808	PRJNA506136	whole body	China:Hubei	not collected
SRR8238622	SAMN10449038	Chilo suppressalis	SRS4073277	SRP170219	202	808	PRJNA506136	whole body	China:Hubei	not collected
SRR8238623	SAMN10449038	Chilo suppressalis	SRS4073277	SRP170219	202	808	PRJNA506136	whole body	China:Hubei	not collected
SRR8238624	SAMN10449038	Chilo suppressalis	SRS4073277	SRP170219	202	808	PRJNA506136	whole body	China:Hubei	not collected
SRR8238625	SAMN10449038	Chilo suppressalis	SRS4073277	SRP170219	202	808	PRJNA506136	whole body	China:Hubei	not collected
SRR8238626	SAMN10449038	Chilo suppressalis	SRS4073277	SRP170219	202	808	PRJNA506136	whole body	China:Hubei	not collected
SRR8238627	SAMN10449038	Chilo suppressalis	SRS4073277	SRP170219	202	808	PRJNA506136	whole body	China:Hubei	not collected
SRR8238628	SAMN10449038	Chilo suppressalis	SRS4073277	SRP170219	202	808	PRJNA506136	whole body	China:Hubei	not collected
SRR8238629	SAMN10449038	Chilo suppressalis	SRS4073277	SRP170219	202	808	PRJNA506136	whole body	China:Hubei	not collected
SRR8238630	SAMN10449070	Chilo suppressalis	SRS4073279	SRP170219	202	808	PRJNA506136	whole body	China:Hubei	not collected
SRR8238631	SAMN10449070	Chilo suppressalis	SRS4073279	SRP170219	202	808	PRJNA506136	whole body	China:Hubei	not collected
SRR8238632	SAMN10449070	Chilo suppressalis	SRS4073279	SRP170219	202	808	PRJNA506136	whole body	China:Hubei	not collected
SRR8238633	SAMN10449070	Chilo suppressalis	SRS4073279	SRP170219	202	808	PRJNA506136	whole body	China:Hubei	not collected
SRR8238634	SAMN10449070	Chilo suppressalis	SRS4073279	SRP170219	202	808	PRJNA506136	whole body	China:Hubei	not collected
SRR8238635	SAMN10449070	Chilo suppressalis	SRS4073279	SRP170219	202	189	PRJNA506136	whole body	China:Hubei	not collected
SRR8238636	SAMN10449071	Chilo suppressalis	SRS4073278	SRP170219	202	808	PRJNA506136	whole body	China:Hubei	not collected
SRR8238637	SAMN10449070	Chilo suppressalis	SRS4073279	SRP170219	202	808	PRJNA506136	whole body	China:Hubei	not collected
SRR8238638	SAMN10449070	Chilo suppressalis	SRS4073279	SRP170219	202	808	PRJNA506136	whole body	China:Hubei	not collected
SRR8238639	SAMN10449070	Chilo suppressalis	SRS4073279	SRP170219	202	808	PRJNA506136	whole body	China:Hubei	not collected
SRR8238640	SAMN10449071	Chilo suppressalis	SRS4073278	SRP170219	202	808	PRJNA506136	whole body	China:Hubei	not collected
SRR8238641	SAMN10449071	Chilo suppressalis	SRS4073278	SRP170219	202	808	PRJNA506136	whole body	China:Hubei	not collected
SRR8238642	SAMN10449038	Chilo suppressalis	SRS4073277	SRP170219	202	808	PRJNA506136	whole body	China:Hubei	not collected
SRR8238643	SAMN10449070	Chilo suppressalis	SRS4073279	SRP170219	202	808	PRJNA506136	whole body	China:Hubei	not collected
SRR8238644	SAMN10449071	Chilo suppressalis	SRS4073278	SRP170219	202	696	PRJNA506136	whole body	China:Hubei	not collected
SRR8238645	SAMN10449071	Chilo suppressalis	SRS4073278	SRP170219	202	808	PRJNA506136	whole body	China:Hubei	not collected
SRR8238646	SAMN10449071	Chilo suppressalis	SRS4073278	SRP170219	202	808	PRJNA506136	whole body	China:Hubei	not collected
SRR8238647	SAMN10449071	Chilo suppressalis	SRS4073278	SRP170219	202	808	PRJNA506136	whole body	China:Hubei	not collected
SRR8238648	SAMN10449071	Chilo suppressalis	SRS4073278	SRP170219	202	808	PRJNA506136	whole body	China:Hubei	not collected
SRR8238649	SAMN10449071	Chilo suppressalis	SRS4073278	SRP170219	202	808	PRJNA506136	whole body	China:Hubei	not collected
SRR8238650	SAMN10449071	Chilo suppressalis	SRS4073278	SRP170219	202	808	PRJNA506136	whole body	China:Hubei	not collected
SRR8238651	SAMN10449071	Chilo suppressalis	SRS4073278	SRP170219	202	808	PRJNA506136	whole body	China:Hubei	not collected
SRR8238652	SAMN10449038	Chilo suppressalis	SRS4073277	SRP170219	202	808	PRJNA506136	whole body	China:Hubei	not collected
SRR8238653	SAMN10449071	Chilo suppressalis	SRS4073278	SRP170219	202	808	PRJNA506136	whole body	China:Hubei	not collected
SRR8238654	SAMN10449071	Chilo suppressalis	SRS4073278	SRP170219	202	808	PRJNA506136	whole body	China:Hubei	not collected
SRR8238655	SAMN10449038	Chilo suppressalis	SRS4073277	SRP170219	202	808	PRJNA506136	whole body	China:Hubei	not collected
SRR8238656	SAMN10449038	Chilo suppressalis	SRS4073277	SRP170219	202	808	PRJNA506136	whole body	China:Hubei	not collected
SRR8238657	SAMN10449038	Chilo suppressalis	SRS4073277	SRP170219	202	808	PRJNA506136	whole body	China:Hubei	not collected
SRR8238658	SAMN10449038	Chilo suppressalis	SRS4073277	SRP170219	202	808	PRJNA506136	whole body	China:Hubei	not collected
SRR8238659	SAMN10449038	Chilo suppressalis	SRS4073277	SRP170219	202	808	PRJNA506136	whole body	China:Hubei	not collected
SRR8238660	SAMN10449038	Chilo suppressalis	SRS4073277	SRP170219	202	808	PRJNA506136	whole body	China:Hubei	not collected
SRR8238661	SAMN10449038	Chilo suppressalis	SRS4073277	SRP170219	202	808	PRJNA506136	whole body	China:Hubei	not collected
SRR8238662	SAMN10449038	Chilo suppressalis	SRS4073277	SRP170219	202	808	PRJNA506136	whole body	China:Hubei	not collected
SRR8238664	SAMN10449038	Chilo suppressalis	SRS4073277	SRP170219	202	808	PRJNA506136	whole body	China:Hubei	not collected
SRR8238665	SAMN10449038	Chilo suppressalis	SRS4073277	SRP170219	202	808	PRJNA506136	whole body	China:Hubei	not collected
SRR8238666	SAMN10449070	Chilo suppressalis	SRS4073279	SRP170219	202	808	PRJNA506136	whole body	China:Hubei	not collected
SRR8238667	SAMN10449070	Chilo suppressalis	SRS4073279	SRP170219	202	808	PRJNA506136	whole body	China:Hubei	not collected
SRR8238668	SAMN10449070	Chilo suppressalis	SRS4073279	SRP170219	202	808	PRJNA506136	whole body	China:Hubei	not collected
SRR8238669	SAMN10449070	Chilo suppressalis	SRS4073279	SRP170219	202	808	PRJNA506136	whole body	China:Hubei	not collected
SRR8238670	SAMN10449070	Chilo suppressalis	SRS4073279	SRP170219	202	808	PRJNA506136	whole body	China:Hubei	not collected
SRR8238671	SAMN10449070	Chilo suppressalis	SRS4073279	SRP170219	202	274	PRJNA506136	whole body	China:Hubei	not collected
SRR8238672	SAMN10449070	Chilo suppressalis	SRS4073279	SRP170219	202	808	PRJNA506136	whole body	China:Hubei	not collected
SRR8238673	SAMN10449070	Chilo suppressalis	SRS4073279	SRP170219	202	808	PRJNA506136	whole body	China:Hubei	not collected
SRR8238674	SAMN10449070	Chilo suppressalis	SRS4073279	SRP170219	202	808	PRJNA506136	whole body	China:Hubei	not collected
SRR8238675	SAMN10449070	Chilo suppressalis	SRS4073279	SRP170219	202	808	PRJNA506136	whole body	China:Hubei	not collected
SRR8238676	SAMN10449071	Chilo suppressalis	SRS4073278	SRP170219	202	808	PRJNA506136	whole body	China:Hubei	not collected
SRR8238677	SAMN10449071	Chilo suppressalis	SRS4073278	SRP170219	202	808	PRJNA506136	whole body	China:Hubei	not collected
SRR8238678	SAMN10449071	Chilo suppressalis	SRS4073278	SRP170219	202	808	PRJNA506136	whole body	China:Hubei	not collected
SRR8238679	SAMN10449071	Chilo suppressalis	SRS4073278	SRP170219	202	808	PRJNA506136	whole body	China:Hubei	not collected
SRR8238680	SAMN10449071	Chilo suppressalis	SRS4073278	SRP170219	202	808	PRJNA506136	whole body	China:Hubei	not collected
SRR8238682	SAMN10449071	Chilo suppressalis	SRS4073278	SRP170219	202	612	PRJNA506136	whole body	China:Hubei	not collected
SRR8238683	SAMN10449071	Chilo suppressalis	SRS4073278	SRP170219	202	808	PRJNA506136	whole body	China:Hubei	not collected
SRR8238684	SAMN10449038	Chilo suppressalis	SRS4073277	SRP170219	202	808	PRJNA506136	whole body	China:Hubei	not collected
SRR8238685	SAMN10449071	Chilo suppressalis	SRS4073278	SRP170219	202	808	PRJNA506136	whole body	China:Hubei	not collected
SRR8238686	SAMN10449071	Chilo suppressalis	SRS4073278	SRP170219	202	808	PRJNA506136	whole body	China:Hubei	not collected
SRR8238687	SAMN10449038	Chilo suppressalis	SRS4073277	SRP170219	202	433	PRJNA506136	whole body	China:Hubei	not collected
SRR8238688	SAMN10449038	Chilo suppressalis	SRS4073277	SRP170219	202	808	PRJNA506136	whole body	China:Hubei	not collected
SRR8238689	SAMN10449038	Chilo suppressalis	SRS4073277	SRP170219	202	808	PRJNA506136	whole body	China:Hubei	not collected
SRR8238692	SAMN10449038	Chilo suppressalis	SRS4073277	SRP170219	202	808	PRJNA506136	whole body	China:Hubei	not collected
SRR8238693	SAMN10449038	Chilo suppressalis	SRS4073277	SRP170219	202	808	PRJNA506136	whole body	China:Hubei	not collected
SRR8238694	SAMN10449038	Chilo suppressalis	SRS4073277	SRP170219	202	808	PRJNA506136	whole body	China:Hubei	not collected
SRR8238695	SAMN10449038	Chilo suppressalis	SRS4073277	SRP170219	202	808	PRJNA506136	whole body	China:Hubei	not collected
SRR8238697	SAMN10449038	Chilo suppressalis	SRS4073277	SRP170219	202	808	PRJNA506136	whole body	China:Hubei	not collected
SRR8238698	SAMN10449038	Chilo suppressalis	SRS4073277	SRP170219	202	808	PRJNA506136	whole body	China:Hubei	not collected
SRR8238699	SAMN10449038	Chilo suppressalis	SRS4073277	SRP170219	202	808	PRJNA506136	whole body	China:Hubei	not collected
SRR8238700	SAMN10449038	Chilo suppressalis	SRS4073277	SRP170219	202	808	PRJNA506136	whole body	China:Hubei	not collected
SRR8238701	SAMN10449038	Chilo suppressalis	SRS4073277	SRP170219	202	808	PRJNA506136	whole body	China:Hubei	not collected
SRR8238703	SAMN10449038	Chilo suppressalis	SRS4073277	SRP170219	202	808	PRJNA506136	whole body	China:Hubei	not collected
SRR8238704	SAMN10449038	Chilo suppressalis	SRS4073277	SRP170219	202	808	PRJNA506136	whole body	China:Hubei	not collected
SRR8297666	SAMN10576432	Danaus plexippus	SRS4121130	SRP173000	158	5979	PRJNA509269	Thorax	USA	female
SRR8297667	SAMN10576431	Danaus plexippus	SRS4121128	SRP173000	158	7856	PRJNA509269	Thorax	USA	female
SRR8297668	SAMN10576430	Danaus plexippus	SRS4121126	SRP173000	158	6050	PRJNA509269	Thorax	USA	female
SRR8297670	SAMN10576428	Danaus plexippus	SRS4121125	SRP173000	158	6305	PRJNA509269	Thorax	USA	female
SRR8297671	SAMN10576427	Danaus plexippus	SRS4121124	SRP173000	158	6902	PRJNA509269	Thorax	USA	female
SRR8297672	SAMN10576426	Danaus plexippus	SRS4121122	SRP173000	158	4850	PRJNA509269	Thorax	USA	female
SRR8297673	SAMN10576423	Danaus plexippus	SRS4121123	SRP173000	158	7316	PRJNA509269	Thorax	USA	female
SRR8297674	SAMN10576422	Danaus plexippus	SRS4121121	SRP173000	158	5333	PRJNA509269	Thorax	USA	male
SRR8297676	SAMN10576424	Danaus plexippus	SRS4121119	SRP173000	158	5852	PRJNA509269	Thorax	USA	female
SRR8297677	SAMN10576419	Danaus plexippus	SRS4121118	SRP173000	158	5755	PRJNA509269	Thorax	USA	female
SRR8297678	SAMN10576418	Danaus plexippus	SRS4121117	SRP173000	158	3245	PRJNA509269	Thorax	USA	female
SRR8297679	SAMN10576421	Danaus plexippus	SRS4121115	SRP173000	158	3729	PRJNA509269	Thorax	USA	female
SRR8297680	SAMN10576420	Danaus plexippus	SRS4121116	SRP173000	158	7046	PRJNA509269	Thorax	USA	female
SRR8386696	SAMN10666979	Keiferia lycopersicella	SRS4202287	SRP175063	300	5383	PRJNA512383	whole insect	USA: Immokalee\, FL
SRR8386697	SAMN10666978	Keiferia lycopersicella	SRS4202286	SRP175063	300	3845	PRJNA512383	whole insect	USA: Immokalee\, FL
SRR8386698	SAMN10666981	Keiferia lycopersicella	SRS4202285	SRP175063	300	3540	PRJNA512383	whole insect	USA: Immokalee\, FL
SRR8386699	SAMN10666980	Keiferia lycopersicella	SRS4202284	SRP175063	300	3710	PRJNA512383	whole insect	USA: Immokalee\, FL
SRR8386700	SAMN10666976	Keiferia lycopersicella	SRS4202283	SRP175063	300	4885	PRJNA512383	whole insect	USA: Immokalee\, FL
SRR8386701	SAMN10666977	Keiferia lycopersicella	SRS4202282	SRP175063	300	871	PRJNA512383	whole insect	USA: Immokalee\, FL
SRR8386702	SAMN10666968	Phthorimaea operculella	SRS4202281	SRP175063	300	2370	PRJNA512383	whole insect	USA: Arvin\, CA
SRR8386703	SAMN10666969	Phthorimaea operculella	SRS4202280	SRP175063	300	2334	PRJNA512383	whole insect	USA: Arvin\, CA
SRR8386704	SAMN10666970	Phthorimaea operculella	SRS4202279	SRP175063	300	2415	PRJNA512383	whole insect	USA: Arvin\, CA
SRR8386705	SAMN10666971	Phthorimaea operculella	SRS4202278	SRP175063	300	3106	PRJNA512383	whole insect	USA: Arvin\, CA
SRR8386706	SAMN10666972	Phthorimaea operculella	SRS4202277	SRP175063	300	2560	PRJNA512383	whole insect	USA: Arvin\, CA
SRR8386707	SAMN10666973	Phthorimaea operculella	SRS4202276	SRP175063	300	2814	PRJNA512383	whole insect	USA: Arvin\, CA
SRR8386708	SAMN10666974	Keiferia lycopersicella	SRS4202275	SRP175063	300	2718	PRJNA512383	whole insect	USA: Immokalee\, FL
SRR8386709	SAMN10666975	Keiferia lycopersicella	SRS4202274	SRP175063	300	2221	PRJNA512383	whole insect	USA: Immokalee\, FL
SRR8386710	SAMN10666966	Phthorimaea operculella	SRS4202273	SRP175063	300	2645	PRJNA512383	whole insect	USA: Arvin\, CA
SRR8386711	SAMN10666967	Phthorimaea operculella	SRS4202272	SRP175063	300	2280	PRJNA512383	whole insect	USA: Arvin\, CA
SRR8386712	SAMN10666962	Tuta absoluta	SRS4202271	SRP175063	300	1609	PRJNA512383	whole insect	Spain: IRTA Cabrils
SRR8386713	SAMN10666963	Tuta absoluta	SRS4202270	SRP175063	300	3158	PRJNA512383	whole insect	Spain: IRTA Cabrils
SRR8386714	SAMN10666964	Tuta absoluta	SRS4202269	SRP175063	300	4009	PRJNA512383	whole insect	Spain: IRTA Cabrils
SRR8386715	SAMN10666965	Tuta absoluta	SRS4202268	SRP175063	300	3952	PRJNA512383	whole insect	Spain: IRTA Cabrils
SRR8386716	SAMN10666958	Tuta absoluta	SRS4202267	SRP175063	300	4126	PRJNA512383	whole insect	Spain: IRTA Cabrils
SRR8386717	SAMN10666959	Tuta absoluta	SRS4202266	SRP175063	300	4647	PRJNA512383	whole insect	Spain: IRTA Cabrils
SRR8386718	SAMN10666960	Tuta absoluta	SRS4202265	SRP175063	300	4655	PRJNA512383	whole insect	Spain: IRTA Cabrils
SRR8386719	SAMN10666961	Tuta absoluta	SRS4202264	SRP175063	300	2540	PRJNA512383	whole insect	Spain: IRTA Cabrils
SRR8544547	SAMN10883261	Hypolimnas misippus	SRS4338560	SRP184494	300	23074	PRJNA521321	thorax	Thailand	female
SRR8544548	SAMN10883261	Hypolimnas misippus	SRS4338560	SRP184494	300	5909	PRJNA521321	thorax	Thailand	female
SRR8544549	SAMN10883261	Hypolimnas misippus	SRS4338560	SRP184494	221	39780	PRJNA521321	thorax	Thailand	female
SRR8548584	SAMN10740657	Papilio clytia	SRS4341895	SRP184540	200	6954	PRJNA510396	thorax	Thailand	not determined
SRR8548585	SAMN10740652	Papilio clytia	SRS4341894	SRP184540	200	4964	PRJNA510396	thorax	Thailand	male
SRR8548586	SAMN10740651	Papilio clytia	SRS4341893	SRP184540	200	5084	PRJNA510396	thorax	Thailand	male
SRR8548587	SAMN10740654	Papilio clytia	SRS4341892	SRP184540	200	4180	PRJNA510396	thorax	Thailand	male
SRR8548589	SAMN10740649	Papilio clytia	SRS4341890	SRP184540	200	6412	PRJNA510396	thorax	Thailand	male
SRR8548590	SAMN10740650	Papilio clytia	SRS4341889	SRP184540	200	1445	PRJNA510396	thorax	Thailand	female
SRR8548592	SAMN10740642	Papilio clytia	SRS4341887	SRP184540	200	3410	PRJNA510396	thorax	Thailand	male
SRR8548593	SAMN10740643	Papilio clytia	SRS4341886	SRP184540	200	2924	PRJNA510396	thorax	Thailand	female
SRR8548594	SAMN10740644	Papilio clytia	SRS4341885	SRP184540	200	2880	PRJNA510396	thorax	Thailand	female
SRR8548596	SAMN10740646	Papilio clytia	SRS4341883	SRP184540	200	4441	PRJNA510396	thorax	Thailand	male
SRR8548597	SAMN10740647	Papilio clytia	SRS4341882	SRP184540	200	6652	PRJNA510396	thorax	Thailand	female
SRR8548598	SAMN10740648	Papilio clytia	SRS4341881	SRP184540	200	1856	PRJNA510396	thorax	Thailand	female
SRR8548599	SAMN10740639	Papilio clytia	SRS4341880	SRP184540	200	4757	PRJNA510396	thorax	Thailand	male
SRR8548600	SAMN10740640	Papilio clytia	SRS4341879	SRP184540	200	3087	PRJNA510396	thorax	Thailand	female
SRR8548602	SAMN10740636	Papilio clytia	SRS4341877	SRP184540	200	3975	PRJNA510396	thorax	Thailand	male
SRR8548604	SAMN10740638	Papilio clytia	SRS4341874	SRP184540	200	6674	PRJNA510396	thorax	Thailand	female
SRR8548605	SAMN10740631	Papilio clytia	SRS4341873	SRP184540	200	4436	PRJNA510396	thorax	Thailand	male
SRR8548606	SAMN10740632	Papilio clytia	SRS4341876	SRP184540	200	5745	PRJNA510396	thorax	Thailand	female
SRR8548607	SAMN10740633	Papilio clytia	SRS4341871	SRP184540	200	4830	PRJNA510396	thorax	Thailand	male
SRR8548608	SAMN10740634	Papilio clytia	SRS4341872	SRP184540	200	4283	PRJNA510396	thorax	Thailand	female
SRR8549330	SAMN10740680	Hypolimnas misippus	SRS4342536	SRP184555	192	525	PRJNA510405	Thorax	Thailand	female
SRR8549331	SAMN10740679	Hypolimnas misippus	SRS4342535	SRP184555	197	7171	PRJNA510405	Thorax	Thailand	female
SRR8549333	SAMN10740671	Hypolimnas misippus	SRS4342533	SRP184555	197	6531	PRJNA510405	Thorax	Thailand	female
SRR8549335	SAMN10740673	Hypolimnas misippus	SRS4342531	SRP184555	197	7147	PRJNA510405	Thorax	Thailand	female
SRR8549336	SAMN10740676	Hypolimnas misippus	SRS4342530	SRP184555	197	7148	PRJNA510405	Thorax	Thailand	female
SRR8549337	SAMN10740675	Hypolimnas misippus	SRS4342529	SRP184555	196	4445	PRJNA510405	Thorax	Thailand	female
SRR8549338	SAMN10740678	Hypolimnas misippus	SRS4342528	SRP184555	197	7224	PRJNA510405	Thorax	Thailand	female
SRR8549339	SAMN10740677	Hypolimnas misippus	SRS4342527	SRP184555	197	6432	PRJNA510405	Thorax	Thailand	female
SRR8549340	SAMN10740695	Hypolimnas misippus	SRS4342526	SRP184555	197	6971	PRJNA510405	Thorax	Thailand	female
SRR8549341	SAMN10740694	Hypolimnas misippus	SRS4342525	SRP184555	198	6289	PRJNA510405	Thorax	Thailand	female
SRR8549342	SAMN10740693	Hypolimnas misippus	SRS4342524	SRP184555	197	5569	PRJNA510405	Thorax	Thailand	female
SRR8549343	SAMN10740692	Hypolimnas misippus	SRS4342523	SRP184555	197	7080	PRJNA510405	Thorax	Thailand	female
SRR8549344	SAMN10740670	Hypolimnas misippus	SRS4342522	SRP184555	197	9484	PRJNA510405	Thorax	Thailand	female
SRR8549345	SAMN10740669	Hypolimnas misippus	SRS4342521	SRP184555	197	5747	PRJNA510405	Thorax	Thailand	female
SRR8549346	SAMN10740664	Hypolimnas misippus	SRS4342520	SRP184555	197	5994	PRJNA510405	Thorax	Thailand	female
SRR8549347	SAMN10740663	Hypolimnas misippus	SRS4342519	SRP184555	196	5807	PRJNA510405	Thorax	Thailand	female
SRR8549348	SAMN10740662	Hypolimnas misippus	SRS4342518	SRP184555	197	9876	PRJNA510405	Thorax	Thailand	female
SRR8549349	SAMN10740661	Hypolimnas misippus	SRS4342517	SRP184555	196	6501	PRJNA510405	Thorax	Thailand	female
SRR8549350	SAMN10740668	Hypolimnas misippus	SRS4342516	SRP184555	197	5738	PRJNA510405	Thorax	Thailand	female
SRR8549351	SAMN10740667	Hypolimnas misippus	SRS4342515	SRP184555	197	8139	PRJNA510405	Thorax	Thailand	female
SRR8549352	SAMN10740666	Hypolimnas misippus	SRS4342514	SRP184555	197	9326	PRJNA510405	Thorax	Thailand	female
SRR8549354	SAMN10740690	Hypolimnas misippus	SRS4342512	SRP184555	197	5201	PRJNA510405	Thorax	Thailand	female
SRR8549355	SAMN10740691	Hypolimnas misippus	SRS4342511	SRP184555	197	6538	PRJNA510405	Thorax	Thailand	female
SRR8549357	SAMN10740687	Hypolimnas misippus	SRS4342509	SRP184555	197	7077	PRJNA510405	Thorax	Thailand	female
SRR8549358	SAMN10740688	Hypolimnas misippus	SRS4342508	SRP184555	197	8679	PRJNA510405	Thorax	Thailand	female
SRR8549360	SAMN10740682	Hypolimnas misippus	SRS4342506	SRP184555	196	10568	PRJNA510405	Thorax	Thailand	female
SRR8549361	SAMN10740683	Hypolimnas misippus	SRS4342505	SRP184555	196	10520	PRJNA510405	Thorax	Thailand	female
SRR8549363	SAMN10740685	Hypolimnas misippus	SRS4342503	SRP184555	197	8248	PRJNA510405	Thorax	Thailand	female
SRR8883890	SAMN11398300	Eueides tales	SRS4612550	SRP192060	500	39585	PRJNA532398	thorax	Peru
SRR8883891	SAMN11398301	Heliconius pardalinus	SRS4612549	SRP192060	500	47417	PRJNA532398	thorax	Peru
SRR8883892	SAMN11398302	Heliconius burneyi	SRS4612548	SRP192060	500	49541	PRJNA532398	thorax	Peru
SRR8883894	SAMN11398304	Heliconius elevatus	SRS4612546	SRP192060	500	47401	PRJNA532398	thorax	Peru
SRR8883897	SAMN11398307	Heliconius sara	SRS4612543	SRP192060	500	63050	PRJNA532398	thorax	Panama
SRR8883898	SAMN11398308	Heliconius hecalesia	SRS4612542	SRP192060	500	72866	PRJNA532398	thorax	Panama
SRR8883900	SAMN11398309	Heliconius telesiphe	SRS4612540	SRP192060	500	32979	PRJNA532398	thorax	Peru
SRR8883901	SAMN11398293	Heliconius melpomene	SRS4612539	SRP192060	500	52897	PRJNA532398	Proximal half of abdomen	Panama
SRR8883903	SAMN11398295	Heliconius himera	SRS4612537	SRP192060	500	30430	PRJNA532398	1/2 thorax	Ecuador
SRR8883905	SAMN11357513	Heliconius timareta linaresi	SRS4612535	SRP192060	500	68508	PRJNA532398	Whole thorax	Colombia
SRR8883907	SAMN11398291	Heliconius hecale	SRS4612533	SRP192060	500	13858	PRJNA532398	larva whole body	Peru: Madre de Dios: Los Amigos Res. Stn.
SRR8883910	SAMN11398298	Agraulis vanillae vanillae	SRS4612530	SRP192060	500	49518	PRJNA532398	thorax	USA
SRR9001408	SAMN11303294	Papilio bianor	SRS4713117	SRP194433	186	19515	PRJNA530186	whole body		male
SRR9289268	SAMN11791114	Spodoptera frugiperda	SRS4959008	SRP201253	300	25164	PRJNA545483	50 pooled adult insects	Brazil:Rio Verde\, Goias
SRR9289270	SAMN11791115	Spodoptera frugiperda	SRS4959006	SRP201253	300	18378	PRJNA545483	50 pooled adult insects	Brazil:Balsas\, Maranhao
SRR9289273	SAMN11791111	Spodoptera frugiperda	SRS4959003	SRP201253	300	24639	PRJNA545483	50 pooled adult insects	Brazil:Santa Cruz das Palmeiras\, Sao Paulo
SRR9289274	SAMN11791108	Spodoptera frugiperda	SRS4959002	SRP201253	300	22527	PRJNA545483	50 pooled adult insects	Brazil:Chapeco\, Santa Catarina
SRR9289277	SAMN11791107	Spodoptera frugiperda	SRS4958999	SRP201253	300	23638	PRJNA545483	50 pooled adult insects	Brazil:Carazinho\, Rio Grande do Sul
SRR9289279	SAMN11791090	Spodoptera frugiperda	SRS4958997	SRP201253	300	29513	PRJNA545483	50 pooled adult insects	Brazil:Sao Gabriel do Oeste\, Mato Grosso do Sul
SRR9289280	SAMN11791092	Spodoptera frugiperda	SRS4958996	SRP201253	300	25524	PRJNA545483	50 pooled adult insects	Brazil:Dourados\, Mato Grosso do Sul
SRR9289281	SAMN11791093	Spodoptera frugiperda	SRS4958990	SRP201253	300	23572	PRJNA545483	50 pooled adult insects	Brazil:Chapadao do Sul\, Mato Grosso do Sul
SRR9289282	SAMN11791086	Spodoptera frugiperda	SRS4958995	SRP201253	300	27063	PRJNA545483	50 pooled adult insects	Brazil:Luis Eduardo Magalhaes\, Bahia
SRR9289284	SAMN11791088	Spodoptera frugiperda	SRS4958994	SRP201253	300	18573	PRJNA545483	50 pooled adult insects	Brazil:Pouso Alegre de Minas\, Minas Gerais
SRR9289286	SAMN11791095	Spodoptera frugiperda	SRS4958993	SRP201253	300	24397	PRJNA545483	50 pooled adult insects	Brazil:Lucas do Rio Verde\, Mato Grosso
SRR9289288	SAMN11791094	Spodoptera frugiperda	SRS4958988	SRP201253	300	55092	PRJNA545483	50 pooled adult insects	Brazil:Campo Verde\, Mato Grosso
SRR9289290	SAMN11791101	Spodoptera frugiperda	SRS4958986	SRP201253	300	25818	PRJNA545483	50 pooled adult insects	Brazil:Ponta Grossa\, Parana
SRR9289293	SAMN11791098	Spodoptera frugiperda	SRS4958983	SRP201253	300	16719	PRJNA545483	50 pooled adult insects	Brazil:Sinop\, Mato Grosso
SRR9289295	SAMN11791096	Spodoptera frugiperda	SRS4958981	SRP201253	300	21237	PRJNA545483	50 pooled adult insects	Brazil:Sapezal\, Mato Grosso
SRR9289296	SAMN11791105	Spodoptera frugiperda	SRS4958980	SRP201253	300	23903	PRJNA545483	50 pooled adult insects	Brazil:Guarapuava\, Parana
SRR9707494	SAMN12284729	Maniola jurtina	SRS5114118	SRP215255	200	8947	PRJNA498046	whole body	United Kingdom: Isles of Scilly
SRR9707498	SAMN12284729	Maniola jurtina	SRS5114118	SRP215255	200	6562	PRJNA498046	whole body	United Kingdom: Isles of Scilly
