# Supplementary material for: One’s trash is someone else’s treasure: sequence read archives from Lepidoptera genomes provide material for genome reconstruction of their endosymbionts
Source: BMC Microbiol. 2022 Aug 30;22:209. doi: 10.1186/s12866-022-02602-1 (PMC9426245; doi:10.1186/s12866-022-02602-1)
Supplement: Supplementary file 7 — Additional file 7. Figure S1: Venn diagram representing the overlap between samples identified as having > 1000 reads associated with either A) Wolbachia or B) Spiroplasma. MetaPhlan results are represented in Green and Kraken in Blue. [file 12866_2022_2602_MOESM7_ESM.zip]

Archive with 2 entries (2 files):
- FigS1a_Venn_wolb_ESM.png
- FigS1b_Venn_Spiro_ESM.png
